# Supplementary material for: Analysis of the relationship between coexpression domains and chromatin 3D organization
Source: PLoS Comput Biol. 2017 Sep 13;13(9):e1005708. doi: 10.1371/journal.pcbi.1005708 (PMC5612749; doi:10.1371/journal.pcbi.1005708)
Supplement: S1 Table — (XLSX) [file pcbi.1005708.s012.xlsx]

## Sheet: CODs from normal breast
S2 Table. List of all COS from normal breast.
chr	COD	Gene.start	bp.start	pvalue.start	Gene.end	bp.end	pvalue.end	coexpr.average	length (bp)	length (genes)	all.genes
1	1	NOC2L	879582	0.00361146	CDK11A	1639684	0.0134399	0.391921	760103	38	NOC2L,KLHL17,PLEKHN1,C1orf170,HES4,ISG15,AGRN,C1orf159,TTLL10,TNFRSF18,TNFRSF4,SDF4,B3GALT6,FAM132A,UBE2J2,SCNN1D,ACAP3,PUSL1,CPSF3L,GLTPD1,TAS1R3,DVL1,MXRA8,AURKAIP1,CCNL2,LOC148413,MRPL20,TMEM88B,VWA1,ATAD3C,ATAD3B,ATAD3A,SSU72,MIB2,MMP23B,CDK11B,MMP23A,CDK11A
1	2	GABRD	1950767	0.00481444	FLJ42875	2980350	0.0294126	0.239929	1029584	16	GABRD,PRKCZ,C1orf86,SKI,MORN1,LOC100129534,RER1,PEX10,PLCH2,PANK4,HES5,LOC115110,TNFRSF14,MMEL1,ACTRT2,FLJ42875
1	3	TPRG1L	3541555	0.00517955	KCNAB2	6158621	0.00289138	0.267441	2617067	11	TPRG1L,TP73,CCDC27,LRRC47,DFFB,C1orf174,LOC100133612,LOC284661,AJAP1,NPHP4,KCNAB2
1	4	ESPN	6484847	0.00018137	PHF13	6684093	0.0057486	0.194738	199247	8	ESPN,TNFRSF25,PLEKHG5,NOL9,TAS1R1,ZBTB48,KLHL21,PHF13
1	5	DFFA	10520602	0.0135469	CLCN6	11876844	0.00124265	0.285156	1356243	19	DFFA,PEX14,CASZ1,C1orf127,TARDBP,MASP2,SRM,EXOSC10,MTOR,ANGPTL7,UBIAD1,PTCHD2,FBXO2,FBXO44,FBXO6,MAD2L2,AGTRAP,MTHFR,CLCN6
1	6	PDPN	13910251	0.00895287	CTRC	15773153	0.00213762	0.284112	1862903	6	PDPN,PRDM2,TMEM51,FHAD1,EFHD2,CTRC
1	7	FAM131C	16384263	3.70064e-05	MST1P2	16974587	6.72229e-05	0.390962	590325	10	FAM131C,EPHA2,ARHGEF19,FBXO42,SPATA21,NECAP2,CROCCL2,NBPF1,CROCCL1,MST1P2
1	8	UBR4	19400999	0.000274564	NBL1	19984949	0.00961887	0.344882	583951	8	UBR4,MRTO4,AKR7L,AKR7A3,AKR7A2,PQLC2,CAPZB,NBL1
1	9	MYOM3	24382530	0.00639283	GPR3	27721295	0.00118093	0.212778	3338766	58	MYOM3,IL22RA1,LOC284632,GRHL3,NIPAL3,RCAN3,SRRM1,CLIC4,RUNX3,SYF2,C1orf63,RHD,TMEM50A,RHCE,TMEM57,LDLRAP1,MAN1C1,SEPN1,LOC646471,PAQR7,STMN1,PAFAH2,EXTL1,SLC30A2,TRIM63,PDIK1L,ZNF593,CNKSR1,CATSPER4,CCDC21,SH3BGRL3,UBXN11,CD52,AIM1L,ZNF683,LIN28A,DHDDS,HMGN2,RPS6KA1,ARID1A,PIGV,ZDHHC18,SFN,GPN2,GPATCH3,NR0B2,NUDC,C1orf172,TRNP1,FAM46B,SLC9A1,WDTC1,TMEM222,SYTL1,MAP3K6,FCN3,CD164L2,GPR3
1	10	SESN2	28585962	0.0105733	SNORA44	28907024	0.0223174	0.222418	321063	10	SESN2,MED18,PHACTR4,RCC1,SNHG3,TRNAU1AP,SNHG12,SNORD99,SNORA61,SNORA44
1	11	TMEM39B	32538502	0.00434345	GJB4	35227656	0.0185089	0.246166	2689155	36	TMEM39B,KPNA6,TXLNA,CCDC28B,IQCC,DCDC2B,EIF3I,FAM167B,LCK,HDAC1,MARCKSL1,TSSK3,BSDC1,ZBTB8B,ZBTB8A,ZBTB8OS,RBBP4,SYNC,KIAA1522,YARS,S100PBP,FNDC5,HPCA,TMEM54,RNF19B,AK2,ADC,TRIM62,ZNF362,PHC2,ZSCAN20,CSMD2,HMGB4,C1orf94,GJB5,GJB4
1	12	ZMYM6	35451765	0.0066425	ADPRHL2	36559533	0.0217017	0.31911	1107769	12	ZMYM6,ZMYM1,SFPQ,ZMYM4,KIAA0319L,NCDN,TFAP2E,PSMB2,C1orf216,CLSPN,TEKT2,ADPRHL2
1	13	CSF3R	36931643	0.0201899	INPP5B	38355396	0.00809029	0.341236	1423754	16	CSF3R,GRIK3,ZC3H12A,MEAF6,SNIP1,DNALI1,GNL2,RSPO1,C1orf109,CDCA8,EPHA10,MANEAL,YRDC,C1orf122,MTF1,INPP5B
1	14	PPIE	40204516	0.0111454	SLFNL1	41486458	0.00639107	0.244645	1281943	20	PPIE,BMP8B,OXCT2,TRIT1,MYCL1,MFSD2A,CAP1,PPT1,RLF,TMCO2,ZMPSTE24,COL9A2,SMAP2,ZNF684,RIMS3,LOC100130557,NFYC,KCNQ4,CITED4,SLFNL1
1	15	ZNF691	43316629	0.0230311	WDR65	43675789	0.0201426	0.523181	359161	5	ZNF691,SLC2A1,FAM183A,EBNA1BP2,WDR65
1	16	ARTN	44398991	0.0116608	BEST4	45253426	0.0104893	0.279188	854436	20	ARTN,IPO13,DPH2,ATP6V0B,B4GALT2,SLC6A9,CCDC24,KLF17,DMAP1,ERI3,RNF220,TMEM53,C1orf228,KIF2C,RPS8,SNORD55,SNORD46,SNORD38A,SNORD38B,BEST4
1	17	ZSWIM5	45482075	0.00331837	NSUN4	46830824	0.00316088	0.304374	1348750	24	ZSWIM5,LOC400752,HPDL,MUTYH,TOE1,TESK2,CCDC163P,MMACHC,PRDX1,AKR1A1,NASP,CCDC17,GPBP1L1,RPS15AP10,TMEM69,IPP,MAST2,PIK3R3,TSPAN1,POMGNT1,RAD54L,LRRC41,UQCRH,NSUN4
1	18	YIPF1	54317391	0.0334806	LDLRAD1	54483859	0.00221983	0.460326	166469	5	YIPF1,DIO1,HSPB11,LRRC42,LDLRAD1
1	19	SSBP3	54691103	0.00758771	DHCR24	55331353	0.000192568	0.257329	640251	8	SSBP3,ACOT11,FAM151A,TTC4,PARS2,TTC22,C1orf177,DHCR24
1	20	SGIP1	66999824	0.0212145	IL23R	67724260	0.0405286	0.364998	724437	8	SGIP1,TCTEX1D1,INSL5,WDR78,MIER1,SLC35D1,C1orf141,IL23R
1	21	ST6GALNAC5	77333185	0.0141119	NEXN	78407893	0.012686	0.239039	1074709	7	ST6GALNAC5,PIGK,AK5,ZZZ3,USP33,FAM73A,NEXN
1	22	UOX	84830640	0.00410311	ODF2L	86862025	0.00635021	0.231162	2031386	20	UOX,DNASE2B,RPF1,GNG5,SPATA1,CTBS,C1orf180,SSX2IP,LPAR3,MCOLN2,MCOLN3,WDR63,SYDE2,C1orf52,BCL10,DDAH1,CYR61,ZNHIT6,COL24A1,ODF2L
1	23	GTF2B	89318320	0.00175099	GBP7	89641723	0.00140283	0.3867	323404	7	GTF2B,CCBL2,RBMXL1,GBP3,GBP1,GBP2,GBP7
1	24	LRRC8C	90098643	0.0145594	EVI5	93159945	0.0306572	0.196601	3061303	18	LRRC8C,LRRC8D,GEMIN8P4,ZNF326,BARHL2,ZNF644,HFM1,CDC7,TGFBR3,BRDT,EPHX4,BTBD8,KIAA1107,C1orf146,GLMN,RPAP2,GFI1,EVI5
1	25	FNBP1L	93913687	0.00232221	F3	95006622	0.0361942	0.28148	1092936	8	FNBP1L,BCAR3,DNTTIP2,GCLM,ABCA4,ARHGAP29,ABCD3,F3
1	26	AGL	100315639	0.00523321	EXTL2	101360735	0.0435737	0.228873	1045097	11	AGL,SLC35A3,HIAT1,SASS6,CCDC76,LRRC39,DBT,CDC14A,GPR88,VCAM1,EXTL2
1	27	RNPC3	104068577	0.0238803	WDR47	109560223	0.0291295	0.264316	5491647	18	RNPC3,AMY2B,AMY2A,AMY1A,PRMT6,NTNG1,VAV3,SLC25A24,NBPF4,NBPF6,FAM102B,PRPF38B,FNDC7,STXBP3,AKNAD1,GPSM2,CLCC1,WDR47
1	28	AMPD2	110162125	0.0012998	GSTM3	110283133	0.00725195	0.389166	121009	6	AMPD2,GSTM2,GSTM4,GSTM1,GSTM5,GSTM3
1	29	DDX20	112298189	0.0173377	ST7L	113153625	0.0129389	0.206347	855437	5	DDX20,KCND3,CTTNBP2NL,WNT2B,ST7L
1	30	AFARP1	113465971	0.00905982	TRIM33	114949722	0.0754427	0.319673	1483752	13	AFARP1,LRIG2,MAGI3,PHTF1,RSBN1,PTPN22,BCL2L15,AP4B1,DCLRE1B,HIPK1,OLFML3,SYT6,TRIM33
1	31	ATP1A1	116915794	0.000187435	MAN1A2	118042176	0.000261817	0.25983	1126383	10	ATP1A1,CD58,IGSF3,CD2,PTGFRN,CD101,TTF2,TRIM45,VTCN1,MAN1A2
1	32	RBM8A	145507556	0.00157262	MTMR11	149907028	0.00429836	0.215503	4399473	45	RBM8A,GNRHR2,PEX11B,ITGA10,ANKRD35,PIAS3,NUDT17,POLR3C,RNF115,CD160,PDZK1,GPR89A,GPR89C,PDZK1P1,LOC728989,PRKAB2,PDIA3P,FMO5,CHD1L,BCL9,ACP6,GJA5,GJA8,GPR89B,FLJ39739,NBPF14,PPIAL4D,NBPF15,PPIAL4E,NBPF16,LOC645166,LOC388692,FCGR1C,HIST2H2BF,FCGR1A,HIST2H3D,HIST2H4A,HIST2H3C,HIST2H2BE,HIST2H2AC,HIST2H2AB,BOLA1,SV2A,SF3B4,MTMR11
1	33	SETDB1	150898814	0.00355098	C1orf56	151021743	0.0150713	0.574823	122930	6	SETDB1,ANXA9,FAM63A,PRUNE,BNIPL,C1orf56
1	34	TMOD4	151142462	0.0227884	C2CD4D	151811465	0.00802921	0.257976	669004	20	TMOD4,VPS72,PIP5K1A,PSMD4,ZNF687,PI4KB,RFX5,SELENBP1,PSMB4,POGZ,CGN,TUFT1,SNX27,CELF3,MRPL9,OAZ3,TDRKH,LINGO4,RORC,C2CD4D
1	35	IVL	152882273	0.0193855	SPRR2C	153113969	0.0200197	0.488828	231697	11	IVL,SPRR4,SPRR1A,SPRR3,SPRR1B,SPRR2D,SPRR2A,SPRR2B,SPRR2E,SPRR2F,SPRR2C
1	36	S100A9	153330329	0.00330004	S100A13	153599539	0.0312227	0.24002	269211	14	S100A9,S100A12,S100A8,S100A7A,S100A7L2,S100A7,S100A6,S100A5,S100A4,S100A3,S100A2,S100A16,S100A14,S100A13
1	37	PYGO2	154929501	0.00512746	RIT1	155880706	0.0171371	0.290968	951206	35	PYGO2,SHC1,CKS1B,FLAD1,LENEP,ZBTB7B,DCST2,DCST1,ADAM15,EFNA3,EFNA4,EFNA1,DPM3,KRTCAP2,TRIM46,MUC1,THBS3,MTX1,GBAP1,GBA,FAM189B,SCAMP3,CLK2,HCN3,PKLR,FDPS,RUSC1,ASH1L,MSTO1,YY1AP1,DAP3,MSTO2P,GON4L,SYT11,RIT1
1	38	ARHGEF2	155916629	0.0150532	CCT3	156308206	0.0364985	0.300099	391578	16	ARHGEF2,SSR2,UBQLN4,RAB25,MEX3A,LMNA,SEMA4A,SLC25A44,PMF1,BGLAP,PAQR6,SMG5,TMEM79,C1orf85,VHLL,CCT3
1	39	TTC24	156549518	0.0304723	HDGF	156721085	0.000395192	0.331343	171568	10	TTC24,APOA1BP,GPATCH4,HAPLN2,BCAN,NES,CRABP2,ISG20L2,MRPL24,HDGF
1	40	CYCSP52	157098153	0.00598967	CD1B	158301321	0.00268115	0.435449	1203169	12	CYCSP52,FCRL5,FCRL4,FCRL3,FCRL2,FCRL1,CD5L,KIRREL,CD1D,CD1A,CD1C,CD1B
1	41	MNDA	158801167	0.00155195	DARC	159176290	0.0480554	0.358749	375124	6	MNDA,PYHIN1,IFI16,AIM2,CADM3,DARC
1	42	DUSP23	159750758	0.000554904	PIGM	160001783	0.0424147	0.252011	251026	10	DUSP23,FCRL6,SLAMF8,C1orf204,VSIG8,CCDC19,TAGLN2,IGSF9,SLAMF9,PIGM
1	43	VANGL2	160370230	0.00610672	PPOX	161141010	0.0372204	0.222821	770781	22	VANGL2,SLAMF6,CD84,SLAMF1,CD48,SLAMF7,LY9,CD244,ITLN1,ITLN2,F11R,TSTD1,USF1,ARHGAP30,PVRL4,KLHDC9,PFDN2,NIT1,DEDD,UFC1,USP21,PPOX
1	44	FCGR2A	161475204	0.00726342	FCGR3B	161600837	0.00452639	0.339468	125634	6	FCGR2A,HSPA6,FCGR3A,FCGR2C,HSPA7,FCGR3B
1	45	TIPRL	168148170	0.00752527	DPT	168698442	0.0176824	0.238715	550273	7	TIPRL,SFT2D2,TBX19,ANKRD36BP1,XCL2,XCL1,DPT
1	46	CEP350	179923907	0.0254837	STX6	180992046	0.00192328	0.292553	1068140	8	CEP350,QSOX1,FLJ23867,LHX4,ACBD6,XPR1,KIAA1614,STX6
1	47	TSEN15	184020810	0.0386912	TPR	186344457	0.00627672	0.206422	2323648	9	TSEN15,C1orf21,EDEM3,FAM129A,RNF2,IVNS1ABP,HMCN1,PRG4,TPR
1	48	RGS2	192778168	0.00651347	CFHR3	196759152	0.000235018	0.20105	3980985	10	RGS2,UCHL5,TROVE2,GLRX2,CDC73,B3GALT2,KCNT2,CFH,CFHR4,CFHR3
1	49	KIF21B	200970534	0.0103671	TNNI1	201386921	0.0464124	0.194899	416388	8	KIF21B,CACNA1S,TMEM9,IGFN1,PKP1,TNNT2,LAD1,TNNI1
1	50	RNPEP	201951765	0.0016595	ADORA1	203135378	0.00589808	0.213637	1183614	20	RNPEP,ELF3,GPR37L1,ARL8A,PTPN7,PTPRVP,LGR6,UBE2T,PPP1R12B,SYT2,KDM5B,LOC148709,RABIF,KLHL12,ADIPOR1,CYB5R1,TMEM183A,PPFIA4,MYOG,ADORA1
1	51	SNRPE	203830726	0.00649273	SLC45A3	205631254	0.0337949	0.216559	1800529	25	SNRPE,SOX13,ETNK2,REN,KISS1,GOLT1A,PLEKHA6,PPP1R15B,PIK3C2B,MDM4,LRRN2,NFASC,CNTN2,TMEM81,RBBP5,DSTYK,TMCC2,NUAK2,KLHDC8A,LEMD1,CDK18,LOC284578,MFSD4,ELK4,SLC45A3
1	52	C1orf74	209956169	0.00253155	DTL	212278187	0.0249516	0.324016	2322019	14	C1orf74,IRF6,SYT14,SERTAD4,HHAT,KCNH1,RCOR3,TRAF5,RD3,SLC30A1,NEK2,LPGAT1,INTS7,DTL
1	53	TATDN3	212965169	0.00127474	IARS2	220321383	0.000123175	0.265205	7356215	23	TATDN3,C1orf227,FLVCR1,VASH2,ANGEL2,RPS6KC1,PROX1,SMYD2,PTPN14,CENPF,KCNK2,KCTD3,USH2A,ESRRG,GPATCH2,SPATA17,RRP15,TGFB2,LYPLAL1,SLC30A10,EPRS,BPNT1,IARS2
1	54	TLR5	223283796	0.00388804	LBR	225615815	0.00623833	0.198351	2332020	14	TLR5,SUSD4,C1orf65,CAPN8,CAPN2,TP53BP2,FBXO28,DEGS1,NVL,CNIH4,WDR26,CNIH3,DNAH14,LBR
1	55	JMJD4	227918889	0.0065227	HIST3H2BB	228646259	0.00678716	0.285001	727371	16	JMJD4,SNAP47,PRSS38,WNT9A,WNT3A,ARF1,C1orf35,MRPL55,GUK1,GJC2,OBSCN,TRIM11,TRIM17,HIST3H3,HIST3H2A,HIST3H2BB
1	56	TSNAX	231664398	0.0226889	GGPS1	235507844	0.011768	0.413858	3843447	16	TSNAX,TSNAX-DISC1,DISC1,DISC2,SIPA1L2,PCNXL2,KIAA1804,KCNK1,SLC35F3,TARBP1,IRF2BP2,TOMM20,SNORA14B,ARID4B,RBM34,GGPS1
1	57	CEP170	243287729	0.0183989	ZNF124	247313252	0.0202717	0.331653	4025524	20	CEP170,SDCCAG8,AKT3,C1orf100,ADSS,C1orf101,HNRNPU,EFCAB2,KIF26B,SMYD3,TFB2M,CNST,SCCPDH,LOC149134,AHCTF1,ZNF695,ZNF670,ZNF669,C1orf229,ZNF124
1	58	TRIM58	248020500	0.0454821	OR2L3	248224922	0.020021	0.302529	204423	8	TRIM58,OR2W3,OR2T8,OR2L8,OR2AK2,OR2L1P,OR2L2,OR2L3
2	1	C2orf48	10281980	0.00799834	ATP6V1C2	10925236	0.0230474	0.215437	643257	5	C2orf48,HPCAL1,ODC1,NOL10,ATP6V1C2
2	2	FAM49A	16730729	0.00296996	LAPTM4A	20251789	0.0119095	0.213534	3521061	14	FAM49A,RAD51AP2,VSNL1,SMC6,GEN1,MSGN1,KCNS3,RDH14,NT5C1B,OSR1,TTC32,WDR35,MATN3,LAPTM4A
2	3	UCN	27530388	0.0463362	KRTCAP3	27667164	0.0618375	0.437265	136777	9	UCN,MPV17,GTF3C2,EIF2B4,SNX17,ZNF513,PPM1G,NRBP1,KRTCAP3
2	4	ZNF512	27805835	0.0261339	TRMT61B	29093175	0.000416296	0.269718	1287341	13	ZNF512,CCDC121,GPN1,SUPT7L,SLC4A1AP,MRPL33,RBKS,BRE,FOSL2,PLB1,PPP1CB,SPDYA,TRMT61B
2	5	LBH	30454396	0.00135643	EHD3	31491260	0.0175172	0.455254	1036865	6	LBH,LCLAT1,CAPN13,GALNT14,CAPN14,EHD3
2	6	SPAST	32288679	0.0237378	BIRC6	32843965	0.00538575	0.277213	555287	5	SPAST,SLC30A6,NLRC4,YIPF4,BIRC6
2	7	FANCL	58386377	0.00134505	SNORA70B	61644512	0.0251175	0.319476	3258136	11	FANCL,BCL11A,PAPOLG,REL,PUS10,PEX13,KIAA1841,C2orf74,AHSA2,USP34,SNORA70B
2	8	PELI1	64319785	0.00941882	C1D	68280269	0.0297655	0.326591	3960485	11	PELI1,AFTPH,SERTAD2,SLC1A4,CEP68,RAB1A,ACTR2,SPRED2,MEIS1,ETAA1,C1D
2	9	EMX1	73144603	0.000396795	TLX2	74744275	0.018992	0.292955	1599673	35	EMX1,SFXN5,RAB11FIP5,NOTO,SMYD5,CCT7,FBXO41,EGR4,ALMS1,NAT8,ALMS1P,NAT8B,TPRKB,DUSP11,C2orf78,STAMBP,ACTG2,DGUOK,TET3,BOLA3,MTHFD2,SLC4A5,DCTN1,C2orf81,WDR54,RTKN,INO80B,WBP1,MOGS,CCDC142,MRPL53,TTC31,LBX2,PCGF1,TLX2
2	10	VAMP8	85804613	0.0229047	USP39	85872397	0.0114887	0.220219	67785	6	VAMP8,VAMP5,RNF181,TMEM150A,C2orf68,USP39
2	11	RNF103	86830515	0.0444553	LOC285074	87277689	0.00652931	0.212397	447175	7	RNF103,RMND5A,CD8A,CD8B,RGPD1,PLGLB2,LOC285074
2	12	TEKT4	95537231	0.0193489	CNNM4	97475521	0.00151625	0.26577	1938291	25	TEKT4,MAL,MRPS5,ZNF514,ZNF2,PROM2,KCNIP3,FAHD2A,TRIM43,GPAT2,ADRA2B,ASTL,DUSP2,STARD7,LOC285033,TMEM127,CIAO1,SNRNP200,ITPRIPL1,NCAPH,NEURL3,ARID5A,FER1L5,LMAN2L,CNNM4
2	13	VWA3B	98703594	0.0160712	RNF149	101925178	0.0452261	0.257007	3221585	24	VWA3B,CNGA3,INPP4A,UNC50,MGAT4A,TSGA10,C2orf15,MRPL30,LIPT1,MITD1,LYG2,LYG1,TXNDC9,EIF5B,REV1,AFF3,LONRF2,CHST10,NMS,PDCL3,NPAS2,RPL31,TBC1D8,RNF149
2	14	MRPS9	105654482	0.00131066	LIMS3	110664033	0.0144505	0.204056	5009552	28	MRPS9,GPR45,TGFBRAP1,C2orf49,FHL2,NCK2,C2orf40,UXS1,PLGLA,RGPD3,ST6GAL2,LOC729121,RGPD4,SLC5A7,SULT1C3,SULT1C2,SULT1C4,GCC2,LIMS1,RANBP2,CCDC138,EDAR,SH3RF3,sep-10,ANKRD57,RGPD6,RGPD5,LIMS3
2	15	WDR33	128461807	0.00114641	IMP4	131104197	0.00245738	0.354708	2642391	15	WDR33,POLR2D,AMMECR1L,SAP130,UGGT1,HS6ST1,LOC389033,RAB6C,LOC440905,POTEF,CCDC74B,SMPD4,TUBA3E,CCDC115,IMP4
2	16	POTEE	131975923	0.000449262	MCM6	136634047	0.0132389	0.268839	4658125	20	POTEE,LOC401010,TUBA3D,LOC150776,CCDC74A,C2orf27A,C2orf27B,GPR39,LYPD1,NCKAP5,MGAT5,TMEM163,ACMSD,CCNT2,RAB3GAP1,ZRANB3,R3HDM1,UBXN4,LCT,MCM6
2	17	ACVR2A	148602085	0.000892536	FMNL2	153506348	0.013462	0.236039	4904264	18	ACVR2A,MBD5,EPC2,KIF5C,LYPD6B,LYPD6,MMADHC,RND3,SNORD95,RBM43,NMI,TNFAIP6,RIF1,NEB,ARL5A,CACNB4,STAM2,FMNL2
2	18	UPP2	158851690	0.0164713	ITGB6	161056589	0.0306263	0.38741	2204900	12	UPP2,CCDC148,PKP4,DAPL1,TANC1,WDSUB1,BAZ2B,MARCH7,CD302,LY75,PLA2R1,ITGB6
2	19	GORASP2	171784947	0.0150171	CYBRD1	172414643	0.0188138	0.288914	629697	5	GORASP2,TLK1,METTL8,DCAF17,CYBRD1
2	20	HOXD11	176969249	0.000723981	HOXD4	177017949	0.011711	0.305986	48701	5	HOXD11,HOXD10,HOXD9,HOXD8,HOXD4
2	21	FRZB	183698004	0.0114806	ZNF804A	185804214	0.00274217	0.250382	2106211	5	FRZB,NCKAP1,DUSP19,NUP35,ZNF804A
2	22	SLC40A1	190425315	0.00484	ORMDL1	190648108	0.00271014	0.365483	222794	5	SLC40A1,ASNSD1,ANKAR,OSGEPL1,ORMDL1
2	23	DNAH7	196602426	0.00210324	ANKRD44	197987516	0.00351368	0.293	1385091	8	DNAH7,STK17B,HECW2,CCDC150,GTF3C3,C2orf66,PGAP1,ANKRD44
2	24	CFLAR	201980876	0.00625135	TRAK2	202316319	0.00446314	0.349291	335444	5	CFLAR,CASP10,CASP8,ALS2CR12,TRAK2
2	25	SNORD11B	203156039	0.0455345	ABI2	204260503	0.0317468	0.375057	1104465	10	SNORD11B,SNORD11,BMPR2,FAM117B,ICA1L,WDR12,ALS2CR8,NBEAL1,CYP20A1,ABI2
2	26	VIL1	219288490	0.00849709	WNT10A	219758651	0.00895881	0.305183	470162	13	VIL1,USP37,RQCD1,PLCD4,ZNF142,BCS1L,RNF25,STK36,TTLL4,CYP27A1,PRKAG3,WNT6,WNT10A
2	27	GMPPA	220363586	0.0443869	STK11IP	220466770	0.0460463	0.597994	103185	7	GMPPA,ACCN4,CHPF,TMEM198,OBSL1,INHA,STK11IP
2	28	SCG2	224462146	0.00691405	COL4A3	228179508	0.00558525	0.216519	3717363	13	SCG2,AP1S3,WDFY1,MRPL44,SERPINE2,FAM124B,CUL3,DOCK10,IRS1,RHBDD1,SNORA48,COL4A4,COL4A3
2	29	FBXO36	230787206	0.000425655	CAB39	231685790	0.0482577	0.254893	898585	7	FBXO36,SLC16A14,SP110,SP140,SP140L,SP100,CAB39
2	30	PDE6D	232597146	0.00102065	AGAP1	236761846	0.0265501	0.193445	4164701	39	PDE6D,COPS7B,NPPC,DIS3L2,ALPP,ALPPL2,ALPI,ECEL1,TIGD1,EIF4E2,EFHD1,GIGYF2,KCNJ13,C2orf82,NGEF,NEU2,INPP5D,ATG16L1,SCARNA5,SCARNA6,SAG,DGKD,USP40,UGT1A8,UGT1A10,UGT1A9,UGT1A7,UGT1A6,UGT1A5,UGT1A4,UGT1A3,DNAJB3,UGT1A1,HJURP,TRPM8,SPP2,ARL4C,SH3BP4,AGAP1
2	31	GPC1	241375114	0.00157872	CAPN10	241535273	0.000142185	0.199865	160160	6	GPC1,PP14571,ANKMY1,DUSP28,RNPEPL1,CAPN10
2	32	BOK	242498145	0.00782087	D2HGDH	242695429	0.04989	0.348122	197285	6	BOK,THAP4,ATG4B,DTYMK,ING5,D2HGDH
3	1	TRNT1	3168599	0.0305452	BHLHE40	5026865	0.010659	0.364615	1858267	8	TRNT1,CRBN,SUMF1,LRRN1,SETMAR,ITPR1,EGOT,BHLHE40
3	2	RAD18	8918879	0.000735338	JAGN1	9936031	0.0176064	0.145744	1017153	16	RAD18,SRGAP3,THUMPD3,SETD5,LHFPL4,MTMR14,CPNE9,BRPF1,OGG1,CAMK1,TADA3,ARPC4,TTLL3,RPUSD3,CIDEC,JAGN1
3	3	NR2C2	14989235	0.0223523	SH3BP5	15374136	0.0177659	0.183712	384902	5	NR2C2,MRPS25,ZFYVE20,CAPN7,SH3BP5
3	4	RPL15	23958294	0.0198177	NEK10	27257371	0.0152262	0.338598	3299078	9	RPL15,NR1D2,THRB,RARB,TOP2B,NGLY1,OXSM,LRRC3B,NEK10
3	5	OSBPL10	31699402	0.000310976	TRIM71	32933771	0.0467342	0.348244	1234370	9	OSBPL10,ZNF860,GPD1L,CMTM8,CMTM7,CMTM6,DYNC1LI1,CNOT10,TRIM71
3	6	UBP1	33429828	0.0317777	GOLGA4	37330782	0.0270817	0.17758	3900955	11	UBP1,CLASP2,PDCD6IP,ARPP21,STAC,DCLK3,TRANK1,EPM2AIP1,MLH1,LRRFIP2,GOLGA4
3	7	ZNF619	40518603	0.0405116	TRAK1	42254118	0.0220092	0.332087	1735516	6	ZNF619,ZNF620,ZNF621,CTNNB1,ULK4,TRAK1
3	8	ZNF445	44481261	0.0271769	ZNF501	44778575	0.0106512	0.60129	297315	6	ZNF445,ZNF660,ZNF197,ZNF35,ZNF502,ZNF501
3	9	LARS2	45430074	0.0486076	SLC6A20	45813831	0.0346817	0.346846	383758	4	LARS2,LIMD1,SACM1L,SLC6A20
3	10	FYCO1	45959390	0.0455674	CCR5	46417697	0.0124737	0.27889	458308	7	FYCO1,CXCR6,XCR1,CCR3,CCR1,CCR2,CCR5
3	11	NRADDP	47053031	0.00167976	CELSR3	48709981	0.00415858	0.255085	1656951	28	NRADDP,SETD2,KIF9,KLHL18,PTPN23,SCAP,CSPG5,SMARCC1,DHX30,MAP4,CDC25A,CAMP,ZNF589,NME6,SPINK8,FBXW12,PLXNB1,CCDC51,CCDC72,ATRIP,TREX1,SHISA5,PFKFB4,UCN2,COL7A1,UQCRC1,TMEM89,CELSR3
3	12	P4HTM	49027340	0.00658874	USP19	49155553	0.0364014	0.520589	128214	8	P4HTM,WDR6,DALRD3,NDUFAF3,IMPDH2,QRICH1,QARS,USP19
3	13	AMT	49454210	0.0109493	RBM5	50139616	0.0211561	0.462949	685407	18	AMT,NICN1,DAG1,BSN,APEH,MST1,RNF123,AMIGO3,GMPPB,IP6K1,CDHR4,UBA7,TRAIP,CAMKV,MST1R,MON1A,RBM6,RBM5
3	14	SLC38A3	50242691	0.035216	GRM2	51752625	0.0169945	0.235513	1509935	26	SLC38A3,GNAI2,SEMA3B,IFRD2,HYAL3,NAT6,HYAL1,HYAL2,TUSC2,RASSF1,ZMYND10,NPRL2,CYB561D2,TMEM115,CACNA2D2,C3orf18,HEMK1,CISH,MAPKAPK3,DOCK3,MANF,RBM15B,VPRBP,RAD54L2,TEX264,GRM2
3	15	NT5DC2	52558384	0.00368869	SNORD69	52726828	0.0216606	0.230017	168445	6	NT5DC2,PBRM1,GNL3,SNORD19,SNORD19B,SNORD69
3	16	CACNA1D	53529075	0.0442704	PDE12	57546664	0.0021232	0.257079	4017590	18	CACNA1D,CHDH,IL17RB,ACTR8,SELK,CACNA2D3,LRTM1,WNT5A,ERC2,CCDC66,ARHGEF3,SPATA12,IL17RD,HESX1,APPL1,ASB14,DNAH12,PDE12
3	17	PPP4R2	73046118	0.0354584	ROBO1	78737922	0.0248466	0.176825	5691805	6	PPP4R2,PDZRN3,CNTN3,ZNF717,ROBO2,ROBO1
3	18	CHMP2B	87276412	0.0043703	NSUN3	93783247	0.00901212	0.28212	6506836	12	CHMP2B,POU1F1,HTR1F,CGGBP1,ZNF654,C3orf38,EPHA3,PROS1,ARL13B,STX19,DHFRL1,NSUN3
3	19	CEP97	101443493	0.0313032	MYH15	108248169	0.0170261	0.192289	6804677	12	CEP97,NFKBIZ,LOC152225,ZPLD1,ALCAM,CBLB,CCDC54,BBX,CD47,IFT57,HHLA2,MYH15
3	20	DPPA4	109044987	0.0162777	ZBED2	111314182	0.0116928	0.225864	2269196	5	DPPA4,FLJ25363,PVRL3,CD96,ZBED2
3	21	C3orf17	112721291	0.00260496	QTRTD1	113807268	0.0205097	0.52114	1085978	12	C3orf17,BOC,WDR52,CCDC52,SIDT1,KIAA2018,NAA50,ATP6V1A,GRAMD1C,ZDHHC23,KIAA1407,QTRTD1
3	22	POLQ	121150272	0.0130043	SLC15A2	121663034	0.0267333	0.182184	512763	8	POLQ,ARGFX,FBXO40,HCLS1,GOLGB1,IQCB1,EAF2,SLC15A2
3	23	KPNA1	122140747	0.00250181	PARP14	122449687	0.00649812	0.390026	308941	5	KPNA1,PARP9,DTX3L,PARP15,PARP14
3	24	UROC1	126200007	0.0016172	TPRA1	127309602	0.00248623	0.257139	1109596	6	UROC1,CHST13,C3orf22,CHCHD6,PLXNA1,TPRA1
3	25	CCDC48	128720471	0.00254535	MBD4	129159022	0.00696905	0.214454	438552	11	CCDC48,GP9,RAB43,ISY1,CNBP,COPG,C3orf37,H1FX,RPL32P3,SNORA7B,MBD4
3	26	ALG1L2	129800673	0.00399549	NEK11	130893981	0.043198	0.327958	1093309	8	ALG1L2,COL6A4P2,COL29A1,COL6A6,PIK3R4,ATP2C1,ASTE1,NEK11
3	27	HLTF	148747903	0.0043717	CLRN1OS	150797617	0.00532209	0.283485	2049715	17	HLTF,HPS3,CP,TM4SF18,TM4SF1,TM4SF4,WWTR1,COMMD2,RNF13,PFN2,TSC22D2,SERP1,EIF2A,SELT,FAM194A,SIAH2,CLRN1OS
3	28	GPR87	151011875	0.0274577	TMEM14E	152058779	0.012083	0.209895	1046905	10	GPR87,P2RY13,P2RY12,IGSF10,AADACL2,LOC201651,AADAC,SUCNR1,MBNL1,TMEM14E
3	29	DHX36	153993456	0.000250789	LEKR1	156763918	0.00655908	0.246572	2770463	12	DHX36,GPR149,MME,PLCH1,C3orf33,SLC33A1,GMPS,KCNAB1,SSR3,TIPARP,PA2G4P4,LEKR1
3	30	ECT2	172468474	0.00907007	GNB4	179134344	0.0220631	0.259989	6665871	12	ECT2,SPATA16,NLGN1,NAALADL2,TBL1XR1,KCNMB2,ZMAT3,PIK3CA,KCNMB3,ZNF639,MFN1,GNB4
3	31	MCCC1	182733005	0.00621805	KLHL6	183273499	0.0112022	0.111128	540495	5	MCCC1,LAMP3,MCF2L2,B3GNT5,KLHL6
3	32	EIF2B5	183852809	0.0142734	TBCCD1	186285141	0.00811775	0.190152	2432333	31	EIF2B5,DVL3,AP2M1,ABCF3,VWA5B2,ALG3,ECE2,CAMK2N2,PSMD2,EIF4G1,SNORD66,FAM131A,CLCN2,POLR2H,THPO,EPHB3,MAGEF1,VPS8,C3orf70,EHHADH,MAP3K13,TMEM41A,LIPH,SENP2,IGF2BP2,C3orf65,TRA2B,ETV5,DGKG,CRYGS,TBCCD1
3	33	TPRG1	188665002	0.0123796	CLDN16	190129932	0.00280257	0.268876	1464931	5	TPRG1,TP63,LEPREL1,CLDN1,CLDN16
3	34	C3orf43	196233749	0.00369947	SENP5	196661584	0.0239782	0.192163	427836	7	C3orf43,WDR53,FBXO45,LRRC33,PIGX,PAK2,SENP5
4	1	ATP5I	666224	0.0147469	LETM1	1841069	0.00462268	0.290941	1174846	24	ATP5I,MYL5,MFSD7,PCGF3,CPLX1,GAK,TMEM175,DGKQ,SLC26A1,IDUA,FGFRL1,RNF212,SPON2,LOC100130872,CTBP1,C4orf42,MAEA,CRIPAK,FAM53A,SLBP,TMEM129,TACC3,FGFR3,LETM1
4	2	MXD4	2249159	0.00173912	HGFAC	3451213	0.0275834	0.324142	1202055	13	MXD4,ZFYVE28,RNF4,FAM193A,TNIP2,SH3BP2,ADD1,MFSD10,NOP14,GRK4,HTT,RGS12,HGFAC
4	3	MRFAP1	6642589	0.00147099	TADA2B	7058368	0.0402109	0.377873	415780	9	MRFAP1,LOC93622,S100P,MRFAP1L1,CNO,KIAA0232,TBC1D14,CCDC96,TADA2B
4	4	FAM184B	17633708	0.0157457	GPR125	22396491	0.0286598	0.312814	4762784	8	FAM184B,DCAF16,NCAPG,LCORL,SLIT2,PACRGL,KCNIP4,GPR125
4	5	KLF3	38665789	0.00251056	TMEM156	39034041	0.00195573	0.278775	368253	6	KLF3,TLR10,TLR1,TLR6,FAM114A1,TMEM156
4	6	LOC401127	39481874	0.0107472	RHOH	40245582	0.00464561	0.389142	763709	7	LOC401127,UGDH,UBE2K,PDS5A,LOC344967,N4BP2,RHOH
4	7	COMMD8	47452810	0.00290718	TXK	48082145	0.0499882	0.208398	629336	7	COMMD8,ATP10D,CORIN,NFXL1,CNGA1,NIPAL1,TXK
4	8	EXOC1	56719815	0.0284073	SPINK2	57687639	0.023848	0.42377	967825	10	EXOC1,CEP135,KIAA1211,AASDH,PPAT,PAICS,SRP72,ARL9,HOPX,SPINK2
4	9	UGT2B15	69512314	0.00516743	UGT2B4	70361626	0.0212399	0.575188	849313	7	UGT2B15,UGT2B10,UGT2A3,UGT2B7,UGT2B11,UGT2B28,UGT2B4
4	10	PARM1	75858284	0.00766556	PPEF2	76817536	0.0367202	0.238289	959253	8	PARM1,RCHY1,THAP6,C4orf26,CDKL2,G3BP2,USO1,PPEF2
4	11	HNRNPD	83274466	0.00336749	THAP9	83840623	0.0357916	0.388134	566158	7	HNRNPD,HNRPDL,ENOPH1,TMEM150C,SCD5,SEC31A,THAP9
4	12	ARHGAP24	86396283	0.00355215	AFF1	87869723	0.0338828	0.210019	1473441	6	ARHGAP24,MAPK10,PTPN13,SLC10A6,C4orf36,AFF1
4	13	PPM1K	89178760	0.0160189	NAP1L5	89619023	0.0491383	0.284303	440264	6	PPM1K,HERC6,HERC5,PIGY,HERC3,NAP1L5
4	14	BANK1	102341117	0.00163362	DKK2	107957453	0.0229101	0.251514	5616337	19	BANK1,SLC39A8,NFKB1,MANBA,UBE2D3,CISD2,BDH2,CENPE,TACR3,CXXC4,TET2,PPA2,ARHGEF38,INTS12,GSTCD,NPNT,TBCK,AIMP1,DKK2
4	15	UGT8	115519610	0.000989829	CEP170L	119475359	0.0226691	0.268848	3955750	7	UGT8,NDST4,TRAM1L1,NDST3,SNHG8,PRSS12,CEP170L
4	16	SPRY1	124322746	0.0127371	C4orf29	128930346	0.0659971	0.267412	4607601	10	SPRY1,LOC285419,ANKRD50,FAT4,INTU,SLC25A31,HSPA4L,PLK4,MFSD8,C4orf29
4	17	ABCE1	146019155	0.0380271	NR3C2	149363672	0.00836866	0.198682	3344518	15	ABCE1,OTUD4,SMAD1,MMAA,C4orf51,ZNF827,LSM6,SLC10A7,POU4F2,TTC29,EDNRA,TMEM184C,PRMT10,ARHGAP10,NR3C2
4	18	FAM160A1	152330397	0.0115388	ARFIP1	153833063	0.0276841	0.617773	1502667	5	FAM160A1,FBXW7,TMEM154,TIGD4,ARFIP1
4	19	TLR2	154605440	0.00737852	FGG	155533902	0.0464794	0.249914	928463	8	TLR2,RNF175,SFRP2,DCHS2,PLRG1,FGB,FGA,FGG
4	20	CPE	166300096	0.00359441	GALNT7	174245118	0.0157532	0.20767	7945023	16	CPE,TLL1,SPOCK3,ANXA10,DDX60,DDX60L,PALLD,CBR4,SH3RF1,NEK1,CLCN3,C4orf27,MFAP3L,AADAT,GALNTL6,GALNT7
4	21	CLDN22	184239219	0.0134702	IRF2	185395726	0.0114	0.168129	1156508	6	CLDN22,CDKN2AIP,ING2,STOX2,ENPP6,IRF2
4	22	KIAA1430	186080818	0.00359031	C4orf47	186370821	0.000557378	0.375465	290004	6	KIAA1430,SNX25,LRP2BP,ANKRD37,UFSP2,C4orf47
5	1	EXOC3	443333	0.0205717	IRX1	3601517	0.00992168	0.25961	3158185	23	EXOC3,SLC9A3,CEP72,TPPP,ZDHHC11,BRD9,TRIP13,NKD2,SLC12A7,SLC6A19,SLC6A18,TERT,CLPTM1L,SLC6A3,LPCAT1,SDHAP3,LOC728613,MRPL36,NDUFS6,IRX4,IRX2,C5orf38,IRX1
5	2	MARCH6	10353750	0.00986337	FAM105B	14699842	0.00245664	0.269782	4346093	8	MARCH6,ROPN1L,DAP,CTNND2,DNAH5,TRIO,FAM105A,FAM105B
5	3	PDZD2	31639516	0.0454551	SUB1	32604185	0.034733	0.23367	964670	5	PDZD2,GOLPH3,MTMR12,ZFR,SUB1
5	4	RAI14	34656432	0.0233934	CAPSL	35938737	0.0435383	0.411616	1282306	10	RAI14,TTC23L,RAD1,BRIX1,DNAJC21,AGXT2,PRLR,SPEF2,IL7R,CAPSL
5	5	C7	40909598	0.00230781	CCDC152	42802539	0.0429733	0.271185	1892942	8	C7,C6,PLCXD3,OXCT1,C5orf51,FBXO4,GHR,CCDC152
5	6	CCNO	54526980	0.00323587	ACTBL2	56778636	0.018934	0.260248	2251657	14	CCNO,DHX29,SKIV2L2,PPAP2A,RNF138P1,SLC38A9,DDX4,IL31RA,IL6ST,ANKRD55,MAP3K1,MIER3,GPBP1,ACTBL2
5	7	CENPK	64813592	0.00528922	PMCHL2	70681534	0.030108	0.343118	5867943	30	CENPK,PPWD1,TRIM23,SGTB,NLN,ERBB2IP,MAST4,CD180,PIK3R1,SLC30A5,CCNB1,CENPH,MRPS36,CDK7,CCDC125,TAF9,RAD17,MARVELD2,OCLN,GTF2H2C,GUSBP3,LOC100272216,SERF1A,SMN1,SMN2,NAIP,GTF2H2B,GTF2H2,LOC647859,PMCHL2
5	8	TMEM171	72416387	0.0271334	F2RL1	76131140	0.0426447	0.211988	3714754	22	TMEM171,TMEM174,FOXD1,BTF3,ANKRA2,UTP15,ENC1,HEXB,GFM2,NSA2,FAM169A,GCNT4,ANKRD31,HMGCR,COL4A3BP,POLK,POC5,SV2C,IQGAP2,F2RL2,F2R,F2RL1
5	9	CCNH	86687310	0.0281416	FAM81B	94786144	0.0117388	0.194291	8098835	15	CCNH,TMEM161B,MEF2C,CETN3,MBLAC2,POLR3G,LYSMD3,GPR98,ARRDC3,NR2F1,FAM172A,POU5F2,ANKRD32,MCTP1,FAM81B
5	10	PPIP5K2	102455957	0.0199218	WDR36	110466200	0.0346075	0.309992	8010244	13	PPIP5K2,C5orf30,NUDT12,RAB9BP1,EFNA5,FBXL17,FER,PJA2,MAN2A1,TMEM232,SLC25A46,TSLP,WDR36
5	11	SRP19	112196884	0.0165	DMXL1	118469873	0.0266033	0.196758	6272990	22	SRP19,REEP5,DCP2,MCC,TSSK1B,YTHDC2,KCNN2,TRIM36,PGGT1B,CCDC112,FEM1C,TICAM2,TMED7-TICAM2,TMED7,CDO1,ATG12,AP3S1,AQPEP,COMMD10,SEMA6A,DTWD2,DMXL1
5	12	ZNF474	121465214	0.0176122	SNX24	122337836	0.0318933	0.305712	872623	4	ZNF474,SNCAIP,SNX2,SNX24
5	13	RAD50	131891710	0.0181833	DDX46	134152293	0.0440429	0.213076	2260584	28	RAD50,IL13,IL4,KIF3A,CCNI2,sep-08,ANKRD43,SHROOM1,GDF9,UQCRQ,LEAP2,AFF4,ZCCHC10,HSPA4,FSTL4,C5orf15,VDAC1,TCF7,SKP1,PPP2CA,CDKL3,UBE2B,CDKN2AIPNL,PHF15,SAR1B,SEC24A,CAMLG,DDX46
5	14	NPY6R	137136881	0.000622043	GFRA3	137610253	0.00336007	0.220084	473373	9	NPY6R,PKD2L2,FAM13B,WNT8A,NME5,BRD8,KIF20A,CDC23,GFRA3
5	15	EIF4EBP3	139927250	0.00809395	HARS	140064923	0.00213298	0.335511	137674	11	EIF4EBP3,SRA1,APBB3,SLC35A4,CD14,TMCO6,NDUFA2,IK,WDR55,DND1,HARS
5	16	VTRNA1-3	140105743	0.0456457	FCHSD1	141027087	0.0403519	0.313505	921345	64	VTRNA1-3,PCDHA1,PCDHA2,PCDHA3,PCDHA4,PCDHA5,PCDHA6,PCDHA7,PCDHA8,PCDHA9,PCDHA10,PCDHA11,PCDHA12,PCDHA13,PCDHAC1,PCDHAC2,PCDHB1,PCDHB2,PCDHB3,PCDHB4,PCDHB5,PCDHB6,PCDHB17,PCDHB7,PCDHB8,PCDHB16,PCDHB9,PCDHB10,PCDHB11,PCDHB12,PCDHB13,PCDHB14,PCDHB18,PCDHB19P,PCDHB15,SLC25A2,TAF7,PCDHGA1,PCDHGA2,PCDHGA3,PCDHGB1,PCDHGA4,PCDHGB2,PCDHGA5,PCDHGB3,PCDHGA6,PCDHGA7,PCDHGA8,PCDHGB4,PCDHGB5,PCDHGA9,PCDHGB6,PC…
5	17	PRELID2	145138581	0.00877206	POU4F3	145720083	0.00531739	0.363035	581503	7	PRELID2,GRXCR2,SH3RF2,PLAC8L1,LARS,RBM27,POU4F3
5	18	IL17B	148753829	0.025554	SLC26A2	149366963	0.0121041	0.229887	613135	6	IL17B,CSNK1A1,ARHGEF37,PPARGC1B,PDE6A,SLC26A2
5	19	FAM71B	156589343	0.0044203	SOX30	157079428	0.00605683	0.360515	490086	6	FAM71B,ITK,CYFIP2,ADAM19,NIPAL4,SOX30
5	20	NUDCD2	162880585	0.015734	RARS	167946309	0.0355951	0.33943	5065725	6	NUDCD2,HMMR,MAT2B,ODZ2,WWC1,RARS
5	21	LOC100268168	172381785	0.00865072	BNIP1	172591390	0.0376396	0.137344	209606	5	LOC100268168,RPL26L1,ATP6V0E1,SNORA74B,BNIP1
5	22	HK3	176307869	0.00243052	CANX	179158639	0.0326484	0.269891	2850771	47	HK3,UIMC1,ZNF346,FGFR4,NSD1,RAB24,PRELID1,MXD3,LMAN2,RGS14,SLC34A1,PFN3,F12,GRK6,PRR7,DBN1,PDLIM7,DOK3,DDX41,FAM193B,TMED9,B4GALT7,LOC202181,FAM153A,LOC728554,PROP1,FAM153C,N4BP3,RMND5B,NHP2,HNRNPAB,AGXT2L2,COL23A1,CLK4,ZNF354A,AACSL,ZNF354B,ZFP2,ZNF454,GRM6,ZNF879,ZNF354C,ADAMTS2,RUFY1,HNRNPH1,C5orf60,CANX
6	1	EEF1E1	8073592	0.0303915	GCNT2	10629601	0.000543803	0.236921	2556010	6	EEF1E1,SCARNA27,SLC35B3,HULC,TFAP2A,GCNT2
6	2	ATXN1	16299342	0.0410445	E2F3	20483151	0.0329209	0.258476	4183810	14	ATXN1,RBM24,CAP2,FAM8A1,NUP153,KIF13A,NHLRC1,TPMT,KDM1B,DEK,RNF144B,ID4,MBOAT1,E2F3
6	3	HIST1H3A	26020717	0.0085632	HIST1H2BH	26252303	0.00655054	0.362416	231587	29	HIST1H3A,HIST1H4A,HIST1H4B,HIST1H3B,HIST1H2AB,HIST1H2BB,HIST1H3C,HIST1H1C,HFE,HIST1H4C,HIST1H1T,HIST1H2BC,HIST1H2AC,HIST1H1E,HIST1H2BD,HIST1H2BE,HIST1H4D,HIST1H3D,HIST1H3F,HIST1H2AD,HIST1H2BF,HIST1H4E,HIST1H2BG,HIST1H2AE,HIST1H3E,HIST1H1D,HIST1H4F,HIST1H4G,HIST1H2BH
6	4	BTN3A2	26365397	0.000147113	BTN1A1	26510652	0.00972708	0.390425	145256	7	BTN3A2,BTN2A2,BTN3A1,BTN2A3,BTN3A3,BTN2A1,BTN1A1
6	5	HIST1H3H	27775976	0.00936239	OR2B2	27880174	0.00331825	0.26042	104199	15	HIST1H3H,HIST1H2AJ,HIST1H2BM,HIST1H4J,HIST1H4K,HIST1H2AK,HIST1H2BN,HIST1H2AL,HIST1H1B,HIST1H3I,HIST1H4L,HIST1H3J,HIST1H2AM,HIST1H2BO,OR2B2
6	6	ZSCAN16	28092386	0.0119427	SCAND3	28555112	0.0152056	0.228302	462727	10	ZSCAN16,ZKSCAN4,NKAPL,PGBD1,ZKSCAN3,ZSCAN12,ZSCAN23,GPX6,GPX5,SCAND3
6	7	MAS1L	29454542	0.00430258	HCG26	31440185	0.0153438	0.220082	1985644	61	MAS1L,GABBR1,UBD,SNORD32B,OR2H2,MOG,ZFP57,HLA-F,IFITM4P,HCG4,HLA-G,HLA-H,HLA-J,HLA-A,HCG9,ZNRD1,PPP1R11,RNF39,TRIM31,TRIM40,TRIM10,TRIM15,TRIM26,HLA-L,HCG18,TRIM39,RPP21,HLA-E,GNL1,PRR3,ABCF1,PPP1R10,MRPS18B,C6orf136,DHX16,NRM,MDC1,TUBB,FLOT1,IER3,DDR1,GTF2H4,VARS2,SFTA2,DPCR1,MUC21,HCG22,C6orf15,PSORS1C1,CDSN,PSORS1C2,CCHCR1,TCF19,POU5F1,PSORS1C3,HCG27,HLA-C,HLA-B,MICA,HCP5,HCG26
6	8	LTA	31539875	0.00731607	LST1	31556686	0.0114403	0.465901	16812	4	LTA,TNF,LTB,LST1
6	9	NEU1	31826828	0.0396273	PACSIN1	34503000	0.0146849	0.307976	2676173	76	NEU1,SLC44A4,EHMT2,C2,ZBTB12,CFB,SKIV2L,DOM3Z,STK19,C4A,CYP21A2,TNXB,ATF6B,FKBPL,PRRT1,PPT2,EGFL8,AGPAT1,RNF5,AGER,PBX2,GPSM3,NOTCH4,C6orf10,BTNL2,HLA-DRA,HLA-DRB5,HLA-DRB1,HLA-DRB6,HLA-DQA1,HLA-DQB1,HLA-DQA2,HLA-DQB2,HLA-DOB,TAP2,PSMB8,TAP1,PSMB9,HLA-DMB,HLA-DMA,BRD2,HLA-DOA,HLA-DPA1,HLA-DPB1,HLA-DPB2,COL11A2,RXRB,SLC39A7,HSD17B8,RING1,VPS52,RPS18,B3GALT4,WDR46,PFDN6,RGL2,TAPBP,ZBTB22,DAXX,KIFC1…
6	10	TAF11	34845554	0.00493041	PNPLA1	36276372	0.0293437	0.214689	1430819	21	TAF11,ANKS1A,TCP11,SCUBE3,ZNF76,DEF6,PPARD,FANCE,RPL10A,TEAD3,TULP1,FKBP5,LOC285847,CLPS,LHFPL5,SRPK1,SLC26A8,MAPK14,MAPK13,BRPF3,PNPLA1
6	11	FRS3	41737913	0.00236222	GUCA1A	42147794	0.0106711	0.237148	409882	10	FRS3,PRICKLE4,TOMM6,USP49,MED20,BYSL,CCND3,TAF8,C6orf132,GUCA1A
6	12	RPL7L1	42847670	0.00323826	GTPBP2	43595090	0.020632	0.363806	747421	27	RPL7L1,C6orf226,PTCRA,CNPY3,GNMT,PEX6,MEA1,PPP2R5D,KLHDC3,CUL7,KLC4,MRPL2,PTK7,SRF,CUL9,TTBK1,SLC22A7,CRIP3,ZNF318,ABCC10,DLK2,TJAP1,YIPF3,POLR1C,XPO5,POLH,GTPBP2
6	13	MRPL14	44081372	0.0272328	AARS2	44281063	0.00359215	0.325478	199692	11	MRPL14,TMEM63B,CAPN11,SLC29A1,HSP90AB1,SLC35B2,NFKBIE,TMEM151B,SPATS1,TCTE1,AARS2
6	14	PKHD1	51480144	0.00384308	GSTA5	52710893	0.00236755	0.210259	1230750	12	PKHD1,IL17A,IL17F,MCM3,PAQR8,EFHC1,TRAM2,LOC730101,TMEM14A,GSTA2,GSTA1,GSTA5
6	15	BEND6	56819772	0.0440508	PRIM2	57191161	0.0352243	0.243602	371390	6	BEND6,KIAA1586,ZNF451,BAG2,RAB23,PRIM2
6	16	SENP6	76311621	0.000956648	TPBG	83077133	0.00335147	0.268381	6765513	16	SENP6,MYO6,IMPG1,HTR1B,IRAK1BP1,PHIP,HMGN3,LCA5,SH3BGRL2,RNY4,ELOVL4,TTK,BCKDHB,FAM46A,IBTK,TPBG
6	17	CGA	87795215	0.0194391	C6orf164	88109459	0.0134353	0.244194	314245	5	CGA,ZNF292,GJB7,C6orf163,C6orf164
6	18	PM20D2	89855768	0.00955548	FBXL4	99395849	0.0186271	0.230075	9540082	22	PM20D2,GABRR1,GABRR2,UBE2J1,RRAGD,ANKRD6,LYRM2,MDN1,CASP8AP2,GJA10,BACH2,MAP3K7,EPHA7,TSG1,MANEA,FUT9,FHL5,GPR63,NDUFAF4,KLHL32,POU3F2,FBXL4
6	19	CD164	109687716	0.00771568	CDK19	110964521	0.0208	0.249873	1276806	13	CD164,PPIL6,SMPD2,MICAL1,ZBTB24,AKD1,FIG4,GPR6,WASF1,CDC40,DDO,SLC22A16,CDK19
6	20	TPD52L1	125474878	0.00260849	TRMT11	126360420	0.00845335	0.339987	885543	6	TPD52L1,HDDC2,HEY2,NCOA7,HINT3,TRMT11
6	21	PTPRK	128289923	0.00727469	TMEM200A	130764210	0.00709583	0.204014	2474288	6	PTPRK,LAMA2,ARHGAP18,L3MBTL3,SAMD3,TMEM200A
6	22	SGK1	134490383	0.00857329	OLIG3	137815531	0.0304141	0.164688	3325149	16	SGK1,ALDH8A1,HBS1L,MYB,AHI1,PDE7B,BCLAF1,MAP7,MAP3K5,PEX7,SLC35D3,NHEG1,IL20RA,IL22RA2,IFNGR1,OLIG3
6	23	ULBP2	150263135	0.00308191	PPP1R14C	150571528	0.00861744	0.352642	308394	6	ULBP2,ULBP1,RAET1K,RAET1L,ULBP3,PPP1R14C
6	24	CNKSR3	154726432	0.0146837	SYTL3	159185908	0.0106496	0.199134	4459477	15	CNKSR3,TIAM2,TFB1M,CLDN20,NOX3,ARID1B,ZDHHC14,SNX9,SYNJ2,SERAC1,GTF2H5,TULP4,TMEM181,DYNLT1,SYTL3
7	1	MICALL2	1473994	0.0181786	GNA12	2854893	0.0133792	0.306936	1380900	19	MICALL2,INTS1,MAFK,TMEM184A,PSMG3,KIAA1908,TFAMP1,ELFN1,MAD1L1,FTSJ2,NUDT1,SNX8,EIF3B,CHST12,LFNG,IQCE,TTYH3,AMZ1,GNA12
7	2	WIPI2	5229834	0.0272471	MIOS	7647110	0.0176594	0.188133	2417277	26	WIPI2,SLC29A4,TNRC18,FBXL18,ACTB,FSCN1,RNF216,OCM,PMS2,AIMP2,EIF2AK1,USP42,CYTH3,RAC1,DAGLB,KDELR2,GRID2IP,ZDHHC4,C7orf26,ZNF853,ZNF12,PMS2CL,RSPH10B2,C1GALT1,COL28A1,MIOS
7	3	HOXA1	27132613	0.00181051	HOXA6	27187393	0.018695	0.592798	54781	6	HOXA1,HOXA2,HOXA3,HOXA4,HOXA5,HOXA6
7	4	GLI3	42000547	0.000469963	HECW1	43602938	0.0073175	0.24378	1602392	5	GLI3,C7orf25,PSMA2,MRPL32,HECW1
7	5	ZNF479	57187325	0.00402945	ZNF92	64865998	0.037249	0.398561	7678674	12	ZNF479,ZNF716,ZNF727,ZNF735,ZNF679,ZNF680,ZNF107,ZNF138,ZNF273,ZNF117,INTS4,ZNF92
7	6	CALN1	71244475	0.0480195	NCF1	72639760	0.0205277	0.316729	1395286	14	CALN1,TYW1B,SBDSP1,SPDYE7P,POM121,NSUN5P2,TRIM74,STAG3L3,FKBP6,LOC541473,PMS2L2,SPDYE8P,NCF1B,NCF1
7	7	MLXIPL	73007523	0.0191192	NSUN5P1	75046065	0.00234758	0.193339	2038543	28	MLXIPL,VPS37D,DNAJC30,WBSCR22,STX1A,ABHD11,CLDN3,CLDN4,WBSCR27,WBSCR28,ELN,LIMK1,EIF4H,LAT2,RFC2,CLIP2,GTF2IRD1,GTF2I,GTF2IRD2,STAG3L2,GATSL1,WBSCR16,GTF2IRD2B,NCF1C,GTF2IP1,GATSL2,STAG3L1,NSUN5P1
7	8	C7orf63	89874487	0.0182396	HEPACAM2	92848870	0.00636694	0.470985	2974384	18	C7orf63,GTPBP10,CLDN12,CDK14,FZD1,MTERF,AKAP9,CYP51A1,KRIT1,ANKIB1,GATAD1,PEX1,MGC16142,FAM133B,CDK6,SAMD9,SAMD9L,HEPACAM2
7	9	ARPC1A	98923495	0.000633957	ZNF394	99097877	0.028538	0.395493	174383	9	ARPC1A,ARPC1B,PDAP1,BUD31,PTCD1,CPSF4,ATP5J2,ZNF789,ZNF394
7	10	TRIM4	99488029	0.00159225	TRIP6	100471076	0.0164662	0.3699	983048	40	TRIM4,GJC3,AZGP1,ZKSCAN1,ZSCAN21,ZNF3,COPS6,MCM7,AP4M1,TAF6,CNPY4,MBLAC1,C7orf43,GAL3ST4,GPC2,STAG3,GATS,PVRIG,SPDYE3,PILRB,PILRA,ZCWPW1,MEPCE,C7orf61,TSC22D4,AGFG2,LRCH4,FBXO24,PCOLCE,MOSPD3,TFR2,ACTL6B,GNB2,GIGYF1,POP7,EPO,ZAN,EPHB4,SLC12A9,TRIP6
7	11	SERPINE1	100770369	0.0251445	CLDN15	100881227	0.0220614	0.214284	110859	7	SERPINE1,AP1S1,VGF,MOGAT3,PLOD3,ZNHIT1,CLDN15
7	12	CUX1	101459183	0.0132089	RASA4	102227544	0.0137845	0.254636	768362	10	CUX1,SH2B2,SPDYE6,PRKRIP1,ORAI2,ALKBH4,LRWD1,POLR2J,POLR2J3,RASA4
7	13	PSMC2	102987970	0.0213306	ATXN7L1	105319609	0.00070721	0.224715	2331640	10	PSMC2,SLC26A5,RELN,LHFPL3,LOC100216545,SRPK2,PUS7,RINT1,EFCAB10,ATXN7L1
7	14	PRKAR2B	106685177	0.0186232	BCAP29	107263762	0.000460231	0.179208	578586	6	PRKAR2B,HBP1,COG5,GPR22,DUS4L,BCAP29
7	15	TFEC	115575201	0.00818704	MET	116340338	0.00580389	0.0508557	765138	5	TFEC,TES,CAV2,CAV1,MET
7	16	NDUFA5	123181082	0.00673462	HYAL4	123517531	0.0443059	0.290097	336450	6	NDUFA5,ASB15,LMOD2,WASL,HYALP1,HYAL4
7	17	GPR37	124385654	0.014475	ARF5	127230191	0.00651823	0.370484	2844538	6	GPR37,POT1,GRM8,ZNF800,GCC1,ARF5
7	18	TRIM24	138145078	0.000601245	UBN2	138992982	0.0229981	0.498918	847905	9	TRIM24,SVOPL,ATP6V0A4,TMEM213,KIAA1549,ZC3HAV1L,ZC3HAV1,TTC26,UBN2
7	19	AGK	141251077	0.00221974	OR9A4	141619620	0.0623692	0.407801	368544	9	AGK,KIAA1147,WEE2,SSBP1,TAS2R3,TAS2R4,TAS2R5,PRSS37,OR9A4
7	20	EPHB6	142552791	0.0013213	OR6V1	142750379	0.00683445	0.272085	197589	7	EPHB6,TRPV6,TRPV5,C7orf34,KEL,OR9A2,OR6V1
7	21	GSTK1	142960521	0.00798443	LOC154761	143533304	0.0116721	0.245562	572784	11	GSTK1,TMEM139,CASP2,CLCN1,FAM131B,ZYX,EPHA1,TAS2R60,TAS2R41,FAM115C,LOC154761
7	22	OR2A12	143792200	0.0127742	OR2A9P	143948696	0.00471854	0.361714	156497	7	OR2A12,OR2A2,OR2A14,CTAGE4,ARHGEF35,OR2A1,OR2A9P
7	23	CUL1	148395005	0.0281409	RARRES2	150038763	0.00068712	0.445947	1643759	19	CUL1,EZH2,PDIA4,ZNF786,ZNF425,ZNF398,ZNF282,ZNF212,ZNF777,ZNF746,ZNF767,KRBA1,ZNF467,SSPO,ZNF862,ATP6V0E2,ACTR3C,LRRC61,RARRES2
7	24	GIMAP8	150147961	0.00023913	ABCF2	150924317	0.025207	0.167931	776357	23	GIMAP8,GIMAP7,GIMAP4,GIMAP6,GIMAP2,GIMAP1,GIMAP5,TMEM176B,TMEM176A,ABP1,KCNH2,NOS3,ATG9B,ABCB8,ACCN3,CDK5,SLC4A2,FASTK,TMUB1,AGAP3,GBX1,ASB10,ABCF2
7	25	LOC100128822	152161208	0.00573798	LOC100132707	154738560	0.00370182	0.0831453	2577353	5	LOC100128822,XRCC2,ACTR3B,DPP6,LOC100132707
8	1	ZNF705D	11946846	0.00315638	DEFB109P1	12257874	0.0226288	0.3678	311029	8	ZNF705D,FAM66D,LOC392196,USP17L2,FAM86B1,ZNF705A,FAM66A,DEFB109P1
8	2	NPM2	21881644	0.00851468	SFTPC	22021991	0.0205861	0.298844	140348	8	NPM2,FGF17,FAM160B2,NUDT18,HR,REEP4,LGI3,SFTPC
8	3	BIN3	22477946	0.0424205	TNFRSF10D	23021543	0.0431934	0.13538	543598	8	BIN3,FLJ14107,EGR3,PEBP4,RHOBTB2,TNFRSF10B,TNFRSF10C,TNFRSF10D
8	4	PNOC	28174648	0.0379556	DUSP4	29206322	0.0288114	0.357816	1031675	9	PNOC,ZNF395,FBXO16,FZD3,EXTL3,INTS9,HMBOX1,KIF13B,DUSP4
8	5	MBOAT4	29989186	0.012429	GSR	30585486	0.00123382	0.105656	596301	5	MBOAT4,DCTN6,RBPMS,GTF2E2,GSR
8	6	NKX6-3	41503828	0.00572039	VDAC3	42263455	0.0152152	0.154869	759628	8	NKX6-3,ANK1,AP3M2,PLAT,IKBKB,POLB,DKK4,VDAC3
8	7	TTPA	63972047	0.003583	ARMC1	66546452	0.00895658	0.29578	2574406	6	TTPA,YTHDF3,LOC401463,BHLHE22,CYP7B1,ARMC1
8	8	VCPIP1	67542487	0.0234902	COPS5	67974259	0.00400081	0.210615	431773	7	VCPIP1,C8orf44,SGK3,PTTG3P,SNHG6,SNORD87,COPS5
8	9	SLC10A5	82605890	0.0127958	LRRCC1	86044196	0.0180803	0.230425	3438307	6	SLC10A5,ZFAND1,CHMP4C,SNX16,RALYL,LRRCC1
8	10	REXO1L1	86568694	0.00997633	DCAF4L2	88886296	0.0299535	0.191149	2317603	9	REXO1L1,PSKH2,ATP6V0D2,SLC7A13,WWP1,CPNE3,CNGB3,CNBD1,DCAF4L2
8	11	NBN	90945563	0.016747	PLEKHF2	96168913	0.0499712	0.19476	5223351	24	NBN,DECR1,CALB1,TMEM64,NECAB1,TMEM55A,OTUD6B,LRRC69,SLC26A7,RUNX1T1,FAM92A1,RBM12B,TMEM67,PDP1,CDH17,GEM,RAD54B,KIAA1429,ESRP1,DPY19L4,INTS8,CCNE2,TP53INP1,PLEKHF2
8	12	WDYHV1	124428964	0.00179687	TMEM65	125384940	0.0203269	0.212702	955977	7	WDYHV1,FBXO32,KLHL38,ANXA13,FAM91A1,FER1L6,TMEM65
8	13	ZNF572	125985538	0.0309081	MYC	128751018	0.00665257	0.247876	2765481	9	ZNF572,SQLE,KIAA0196,NSMCE2,TRIB1,FAM84B,LOC727677,POU5F1B,MYC
8	14	HHLA1	133073732	0.0113317	TMEM71	133759360	0.000679815	0.229215	685629	5	HHLA1,KCNQ3,HPYR1,LRRC6,TMEM71
8	15	GLI4	144349606	0.00807969	ZNF250	146126846	0.0963195	0.414231	1777241	60	GLI4,ZNF696,TOP1MT,RHPN1,MAFA,ZC3H3,GSDMD,NAPRT1,EEF1D,TIGD5,PYCRL,TSTA3,ZNF623,ZNF707,BREA2,MAPK15,FAM83H,SCRIB,PUF60,NRBP2,EPPK1,PLEC,PARP10,GRINA,SPATC1,OPLAH,EXOSC4,GPAA1,CYC1,SHARPIN,MAF1,KIAA1875,BOP1,SCXB,HEATR7A,HSF1,DGAT1,SCRT1,FBXL6,ADCK5,CPSF1,SLC39A4,VPS28,CYHR1,KIFC2,FOXH1,PPP1R16A,GPT,MFSD3,RECQL4,LRRC14,LRRC24,ARHGAP39,ZNF251,ZNF34,RPL8,ZNF517,ZNF7,COMMD5,ZNF250
9	1	CD274	5450502	0.0111069	UHRF2	6507051	0.0183539	0.312166	1056550	10	CD274,PDCD1LG2,KIAA1432,ERMP1,MLANA,KIAA2026,RANBP6,IL33,TPD52L3,UHRF2
9	2	ZDHHC21	14555480	0.000436852	CNTLN	17167372	0.0271674	0.200546	2611893	9	ZDHHC21,CER1,FREM1,LOC389705,TTC39B,SNAPC3,PSIP1,BNC2,CNTLN
9	3	NDUFB6	32553523	0.000518583	SPINK4	33248565	0.0226	0.149615	695043	8	NDUFB6,TAF1L,TMEM215,APTX,DNAJA1,SMU1,B4GALT1,SPINK4
9	4	RNF38	36336398	0.00703394	GRHPR	37429051	0.049155	0.0394857	1092654	5	RNF38,MELK,PAX5,ZCCHC7,GRHPR
9	5	LOC653501	39443813	0.000742121	ANKRD20A3	42411863	0.0451882	0.481808	2968051	7	LOC653501,FAM74A1,FAM74A3,ZNF658,MGC21881,KGFLP2,ANKRD20A3
9	6	PRKACG	71627448	0.0268533	SMC5	72969789	0.0916825	0.134182	1342342	9	PRKACG,FXN,TJP2,FAM189A2,APBA1,PTAR1,C9orf135,MAMDC2,SMC5
9	7	KIF27	86451614	0.021716	AGTPBP1	88258258	0.0233277	0.258146	1806645	7	KIF27,C9orf64,HNRNPK,RMI1,SLC28A3,NTRK2,AGTPBP1
9	8	ANKRD19	95571892	0.00192184	BARX1	96715713	0.0324864	0.310182	1143822	12	ANKRD19,ZNF484,FGD3,SUSD3,C9orf89,NINJ1,WNK2,C9orf129,FAM120AOS,FAM120A,PHF2,BARX1
9	9	ZNF510	99518146	0.0137335	HIATL2	99775862	0.316143	0.507027	257717	4	ZNF510,ZNF782,LOC441454,HIATL2
9	10	C9orf156	100666771	0.029975	CORO2A	100889558	0.0430062	0.242348	222788	6	C9orf156,HEMGN,ANP32B,NANS,TRIM14,CORO2A
9	11	SLC46A2	115641199	0.0398572	ALAD	116163400	0.107383	0.198784	522202	13	SLC46A2,ZNF883,ZFP37,SLC31A2,FKBP15,SLC31A1,CDC26,PRPF4,RNF183,WDR31,BSPRY,HDHD3,ALAD
9	12	GARNL3	130025940	0.00120425	FIBCD1	133814239	0.0340064	0.268897	3788300	78	GARNL3,SLC2A8,ZNF79,RPL12,SNORA65,LRSAM1,FAM129B,STXBP1,C9orf117,PTRH1,TTC16,TOR2A,SH2D3C,CDK9,FPGS,ENG,AK1,ST6GALNAC6,ST6GALNAC4,PIP5KL1,DPM2,FAM102A,NAIF1,SLC25A25,PTGES2,LOC389791,LCN2,C9orf16,CIZ1,DNM1,GOLGA2,TRUB2,COQ4,SLC27A4,URM1,CERCAM,ODF2,GLE1,SPTAN1,WDR34,SET,PKN3,ZDHHC12,ZER1,TBC1D13,ENDOG,C9orf114,CCBL1,LRRC8A,PHYHD1,NUP188,DOLK,SH3GLB2,FAM73B,DOLPP1,CRAT,PPP2R4,IER5L,C9orf106,C9orf5…
9	13	SETX	135136826	0.00388085	C9orf9	135765421	0.0717064	0.371291	628596	7	SETX,TTF1,C9orf171,BARHL1,DDX31,GTF3C4,C9orf9
9	14	C9orf69	139006426	0.0278992	INPP5E	139334256	0.0047681	0.511951	327831	10	C9orf69,LHX3,QSOX2,GPSM1,DNLZ,CARD9,SNAPC4,SDCCAG3,PMPCA,INPP5E
9	15	TMEM141	139685776	0.00517245	FLJ40292	140659224	0.202865	0.390147	973449	49	TMEM141,KIAA1984,C9orf172,PHPT1,MAMDC4,EDF1,TRAF2,FBXW5,C8G,LCN12,PTGDS,LCNL1,C9orf142,CLIC3,ABCA2,C9orf139,FUT7,NPDC1,ENTPD2,UAP1L1,LOC100289341,MAN1B1,DPP7,GRIN1,LRRC26,ANAPC2,SSNA1,TPRN,TMEM203,NDOR1,RNF208,C9orf169,SLC34A3,TUBB2C,FAM166A,C9orf173,COBRA1,NRARP,EXD3,NOXA1,ENTPD8,PNPLA7,MRPL41,WDR85,ZMYND19,ARRDC1,C9orf37,EHMT1,FLJ40292
10	1	AKR1E2	4868368	0.0335965	AKR1CL1	5227150	0.0176548	0.470779	358783	5	AKR1E2,AKR1C1,AKR1C3,AKR1C2,AKR1CL1
10	2	NET1	5454513	0.0113352	C10orf18	5754480	0.00157817	0.108924	299968	5	NET1,CALML5,CALML3,ASB13,C10orf18
10	3	HSPA14	14880158	0.042234	OLAH	15115851	0.0189466	0.376031	235694	6	HSPA14,SUV39H2,DCLRE1C,MEIG1,ACBD7,OLAH
10	4	SLC39A12	18240767	0.00197551	NEBL	21186531	0.0045631	0.345169	2945765	6	SLC39A12,CACNB2,NSUN6,ARL5B,PLXDC2,NEBL
10	5	ABI1	27035524	0.00738611	RAB18	27831166	0.0534718	0.358284	795643	7	ABI1,ANKRD26,YME1L1,MASTL,ACBD5,PTCHD3,RAB18
10	6	FZD8	35927176	0.014617	ZNF485	44113352	0.0122129	0.293821	8186177	19	FZD8,ANKRD30A,ZNF248,ZNF25,ZNF33A,ZNF37A,LOC100129055,HSD17B7P2,LOC399744,LOC441666,ZNF33B,BMS1,RET,CSGALNACT2,RASGEF1A,FXYD4,HNRNPF,ZNF239,ZNF485
10	7	ALOX5	45869623	0.00777494	ANXA8L2	47753182	0.0187532	0.281915	1883560	12	ALOX5,MARCH8,ANUBL1,FAM21C,AGAP4,PTPN20A,PTPN20B,FRMPD2,SYT15,GPRIN2,ANXA8,ANXA8L2
10	8	PGBD3	50723378	0.0267942	A1CF	52645435	0.00830606	0.145891	1922058	15	PGBD3,CHAT,SLC18A3,C10orf53,OGDHL,PARG,AGAP7,MSMB,NCOA4,AGAP6,FAM21A,ASAH2,SGMS1,ASAH2B,A1CF
10	9	IPMK	59951277	0.0191204	SLC16A9	61469649	0.00682226	0.245657	1518373	8	IPMK,CISD1,UBE2D1,TFAM,BICC1,PHYHIPL,FAM13C,SLC16A9
10	10	HNRNPH3	70091767	0.049155	SNORD98	70514995	0.0110796	0.241135	423229	7	HNRNPH3,RUFY2,DNA2,SLC25A16,TET1,CCAR1,SNORD98
10	11	BMS1P4	75458908	0.0140039	NDST2	75566669	0.00340797	0.341153	107762	6	BMS1P4,SEC24C,FUT11,CHCHD1,KIAA0913,NDST2
10	12	GLUD1	88809958	0.0397607	CFLP1	89605369	0.0475241	0.248781	795412	6	GLUD1,FAM35A,MINPP1,PAPSS2,ATAD1,CFLP1
10	13	LIPA	90973325	0.00136183	CYP26C1	94828454	0.00356132	0.175061	3855130	28	LIPA,IFIT2,IFIT3,IFIT1B,IFIT1,IFIT5,SLC16A12,PANK1,FLJ37201,KIF20B,HTR7,RPP30,ANKRD1,NUDT9P1,PCGF5,LOC100188947,HECTD2,PPP1R3C,TNKS2,FGFBP3,BTAF1,CPEB3,MARCH5,IDE,KIF11,HHEX,EXOC6,CYP26C1
10	14	ALDH18A1	97365685	0.0322149	PIK3AP1	98392998	0.0471104	0.26337	1027314	13	ALDH18A1,TCTN3,ENTPD1,C10orf131,CC2D2B,CCNJ,ZNF518A,BLNK,DNTT,OPALIN,TLL2,TM9SF3,PIK3AP1
10	15	FRAT1	99079021	0.0183346	ZDHHC16	99217127	0.0308626	0.33863	138107	6	FRAT1,FRAT2,RRP12,PGAM1,EXOSC1,ZDHHC16
10	16	SFRP5	99526507	0.0291758	HPS1	100206704	0.0217241	0.202205	680198	8	SFRP5,GOLGA7B,CRTAC1,KCNQ1DN,C10orf28,LOXL4,PYROXD2,HPS1
10	17	NFKB2	104153866	0.0130815	SUFU	104378416	0.0331849	0.362025	224551	8	NFKB2,PSD,FBXL15,CUEDC2,C10orf95,TMEM180,ACTR1A,SUFU
10	18	XPNPEP1	111624523	0.00523511	RBM20	112599227	0.0026135	0.168135	974705	7	XPNPEP1,ADD3,MXI1,SMNDC1,DUSP5,SMC3,RBM20
10	19	DCLRE1A	115594482	1.40906e-05	AFAP1L2	116061224	0.0285274	0.190732	466743	7	DCLRE1A,NHLRC2,ADRB1,C10orf118,TDRD1,VWA2,AFAP1L2
10	20	BAG3	121410881	0.000224387	WDR11	122666367	0.0178559	0.198093	1255487	6	BAG3,INPP5F,C10orf119,SEC23IP,PPAPDC1A,WDR11
10	21	FLJ46361	124516209	8.50736e-05	ACADSB	124817806	0.0271727	0.392819	301598	9	FLJ46361,CUZD1,FAM24B,LOC399815,FAM24A,C10orf88,PSTK,IKZF5,ACADSB
10	22	UROS	127477146	0.0197149	DOCK1	129250780	0.0373391	0.202357	1773635	7	UROS,BCCIP,DHX32,FANK1,ADAM12,C10orf90,DOCK1
11	1	B4GALNT4	369794	0.00501613	KRTAP5-5	1652159	0.0165779	0.265598	1282366	44	B4GALNT4,PKP3,SIGIRR,ANO9,PTDSS2,RNH1,HRAS,LRRC56,C11orf35,RASSF7,LOC143666,PHRF1,IRF7,CDHR5,SCT,DRD4,DEAF1,TMEM80,EPS8L2,TALDO1,PDDC1,CEND1,SLC25A22,RPLP2,SNORA52,PNPLA2,EFCAB4A,CD151,POLR2L,TSPAN4,CHID1,AP2A2,MUC6,MUC2,MUC5B,TOLLIP,BRSK2,MOB2,DUSP8,KRTAP5-1,KRTAP5-2,KRTAP5-3,KRTAP5-4,KRTAP5-5
11	2	SLC22A18	2920950	0.00730275	OSBPL5	3116109	0.0151724	0.298035	195160	6	SLC22A18,PHLDA2,NAP1L4,SNORA54,CARS,OSBPL5
11	3	OR52H1	5565790	0.00161683	OR52N4	5776959	0.019854	0.334556	211170	9	OR52H1,OR52B6,TRIM6,TRIM6-TRIM34,TRIM34,TRIM5,TRIM22,OR56B1,OR52N4
11	4	ZNF214	7020548	0.0211063	NLRP10	7985059	0.00995726	0.235896	964512	14	ZNF214,NLRP14,RBMXL2,SYT9,OLFML1,PPFIBP2,CYB5R2,OVCH2,OR5P2,OR5P3,OR5E1P,OR10A6,OR10A3,NLRP10
11	5	TRIM66	8633583	0.0416021	C11orf16	8954553	0.0021063	0.283029	320971	6	TRIM66,RPL27A,SNORA45,ST5,C11orf17,C11orf16
11	6	LDHA	18415935	0.00492281	SPTY2D1	18656020	0.0128126	0.125287	240086	6	LDHA,LDHC,LDHAL6A,TSG101,UEVLD,SPTY2D1
11	7	FIBIN	27015627	0.0181126	LIN7C	27528326	0.0352552	0.215487	512700	5	FIBIN,BBOX1,CCDC34,LGR4,LIN7C
11	8	DCDC1	30964748	0.000795342	EIF3M	32624037	0.00223278	0.255682	1659290	8	DCDC1,DNAJC24,IMMP1L,ELP4,PAX6,RCN1,WT1,EIF3M
11	9	RAG1	36594854	0.00742112	TTC17	43468067	0.0366502	0.272038	6873214	6	RAG1,RAG2,C11orf74,LRRC4C,API5,TTC17
11	10	C11orf94	45928085	0.0028496	SLC39A13	47438045	0.0366611	0.251839	1509961	25	C11orf94,PEX16,GYLTL1B,PHF21A,CREB3L1,DGKZ,MDK,AMBRA1,HARBI1,ARHGAP1,ZNF408,F2,CKAP5,SNORD67,LRP4,C11orf49,ARFGAP2,PACSIN3,DDB2,ACP2,NR1H3,MADD,MYBPC3,SPI1,SLC39A13
11	11	YPEL4	57412559	0.00365551	C11orf31	57510883	0.014138	0.423473	98325	6	YPEL4,CLP1,ZDHHC5,MED19,TMX2,C11orf31
11	12	MS4A2	59856136	0.00354639	MS4A14	60185228	0.00289281	0.463371	329093	5	MS4A2,MS4A6A,MS4A4A,MS4A6E,MS4A14
11	13	DAK	61105412	0.00537527	DKFZP434K028	61525136	0.0024189	0.277951	419725	10	DAK,TMEM138,TMEM216,CPSF7,SDHAF2,LRRC10B,SYT7,RPLP0P2,DAGLA,DKFZP434K028
11	14	EEF1G	62327072	0.0153119	SNORD30	62621204	0.00128259	0.314983	294133	30	EEF1G,TUT1,MTA2,EML3,ROM1,B3GAT3,GANAB,INTS5,C11orf48,SNORA57,METTL12,C11orf83,UBXN1,LRRN4CL,BSCL2,GNG3,HNRNPUL2,TTC9C,ZBTB3,POLR2G,TAF6L,TMEM179B,TMEM223,NXF1,STX5,WDR74,SNHG1,SNORD22,SNORD31,SNORD30
11	15	C11orf84	63580922	0.00470435	EHD1	64623332	0.0116291	0.311522	1042411	36	C11orf84,MARK2,RCOR2,NAA40,COX8A,OTUB1,MACROD1,FLRT1,STIP1,FERMT3,TRPT1,NUDT22,DNAJC4,VEGFB,FKBP2,PPP1R14B,PLCB3,BAD,GPR137,KCNK4,C11orf20,ESRRA,TRMT112,PRDX5,CCDC88B,RPS6KA4,SLC22A11,SLC22A12,NRXN2,RASGRP2,PYGM,SF1,MAP4K2,MEN1,CDC42BPG,EHD1
11	16	ARL2	64781584	0.0181473	SPTBN2	66455550	0.0181888	0.305968	1673967	78	ARL2,SAC3D1,NAALADL1,CDCA5,ZFPL1,C11orf2,TM7SF2,ZNHIT2,FAU,MRPL49,SYVN1,SPDYC,CAPN1,SLC22A20,POLA2,CDC42EP2,DPF2,TIGD3,SLC25A45,FRMD8,NEAT1,MALAT1,SCYL1,LTBP3,SSSCA1,FAM89B,EHBP1L1,KCNK7,MAP3K11,PCNXL3,SIPA1,RELA,KAT5,RNASEH2C,OVOL1,SNX32,CFL1,MUS81,EFEMP2,CTSW,FIBP,CCDC85B,FOSL1,C11orf68,DRAP1,TSGA10IP,SART1,EIF1AD,BANF1,CST6,CATSPER1,GAL3ST3,SF3B2,PACS1,KLC2,RAB1B,CNIH2,YIF1A,TMEM151A,CD248,RIN…
11	17	SYT12	66790189	0.000844486	GAL	68458643	0.0173263	0.298948	1668455	38	SYT12,RHOD,KDM2A,ADRBK1,ANKRD13D,SSH3,LOC100130987,POLD4,CLCF1,RAD9A,PPP1CA,TBC1D10C,CARNS1,RPS6KB2,PTPRCAP,CORO1B,GPR152,CABP4,TMEM134,AIP,PITPNM1,CDK2AP2,CABP2,GSTP1,NDUFV1,NUDT8,TBX10,ACY3,ALDH3B2,UNC93B1,ALDH3B1,NDUFS8,TCIRG1,CHKA,SUV420H1,C11orf24,LRP5,GAL
11	18	ORAOV1	69471367	0.000859566	NADSYN1	71187652	0.0224923	0.272147	1716286	11	ORAOV1,FGF19,FGF4,FGF3,ANO1,FADD,PPFIA1,CTTN,SHANK2,DHCR7,NADSYN1
11	19	KRTAP5-10	71276608	0.0404586	FOLR3	71850934	0.042129	0.149358	574327	8	KRTAP5-10,KRTAP5-11,DEFB108B,RNF121,IL18BP,NUMA1,LRTOMT,FOLR3
11	20	CASP12	104756444	0.0084712	CWF19L2	107313775	0.0452059	0.203077	2557332	12	CASP12,CASP4,CASP5,CASP1,CARD16,CARD17,CARD18,GRIA4,KBTBD3,AASDHPPT,GUCY1A2,CWF19L2
11	21	PTS	112097087	0.00461153	CLDN25	113651207	0.00493927	0.233948	1554121	9	PTS,C11orf34,NCAM1,TTC12,ANKK1,DRD2,TMPRSS5,ZW10,CLDN25
11	22	SIDT2	117049938	0.0103836	CD3D	118213459	0.00334051	0.170724	1163522	19	SIDT2,TAGLN,PCSK7,RNF214,BACE1,CEP164,DSCAML1,FXYD2,FXYD6,TMPRSS13,IL10RA,TMPRSS4,SCN4B,SCN2B,AMICA1,MPZL3,MPZL2,CD3E,CD3D
11	23	BCL9L	118766850	0.00205477	C2CD2L	118987827	0.0192097	0.272548	220978	14	BCL9L,UPK2,FOXR1,CCDC84,RPL23AP64,RPS25,TRAPPC4,SLC37A4,HYOU1,VPS11,HMBS,H2AFX,DPAGT1,C2CD2L
11	24	OAF	120081746	0.0271417	SORL1	121504471	0.0139716	0.300088	1422726	8	OAF,POU2F3,TMEM136,ARHGEF12,GRIK4,TBCEL,TECTA,SORL1
11	25	ROBO4	124756280	0.0179942	SLC37A2	124956293	0.00345342	0.206605	200014	5	ROBO4,HEPACAM,HEPN1,CCDC15,SLC37A2
11	26	CHEK1	125495030	0.0290361	PATE4	125705795	0.00440306	0.174045	210766	6	CHEK1,ACRV1,PATE1,PATE2,PATE3,PATE4
11	27	TP53AIP1	128807386	0.000698088	ST14	130066689	0.00225981	0.51304	1259304	8	TP53AIP1,ARHGAP32,BARX2,TMEM45B,NFRKB,PRDM10,APLP2,ST14
12	1	DCP1B	2050756	0.00301496	NRIP2	2944221	0.0347305	0.571629	893466	5	DCP1B,CACNA1C,FKBP4,ITFG2,NRIP2
12	2	LTBR	6484533	0.0183071	C1R	7245043	0.566257	0.244719	760511	40	LTBR,CD27,TAPBPL,VAMP1,MRPL51,NCAPD2,SCARNA10,GAPDH,IFFO1,NOP2,CHD4,SCARNA11,LPAR5,ACRBP,ING4,ZNF384,COPS7A,MLF2,PTMS,LAG3,CD4,GPR162,LEPREL2,GNB3,CDCA3,USP5,TPI1,SPSB2,RPL13P5,LRRC23,ENO2,ATN1,C12orf57,PTPN6,PHB2,SCARNA12,EMG1,LPCAT3,C1S,C1R
12	3	KLRF1	9980076	0.0109966	KLRC1	10607215	0.0253085	0.182134	627140	17	KLRF1,CLEC2B,CLEC2A,CLEC12A,CLEC1B,CLEC12B,CLEC9A,CLEC1A,CLEC7A,OLR1,GABARAPL1,KLRD1,KLRK1,KLRC4,KLRC3,KLRC2,KLRC1
12	4	PRB4	11033559	0.0143584	TAS2R43	11244912	0.0334681	0.230693	211354	11	PRB4,PRH1,TAS2R13,PRH2,TAS2R14,TAS2R50,TAS2R20,TAS2R19,TAS2R31,TAS2R46,TAS2R43
12	5	PRB2	11544473	0.0040423	LOH12CR1	12619838	0.00447698	0.247092	1075366	7	PRB2,ETV6,BCL2L14,LRP6,MANSC1,LOH12CR2,LOH12CR1
12	6	WBP11	14939411	0.00927752	ARHGDIB	15114562	0.0086081	0.317496	175152	6	WBP11,C12orf60,ART4,MGP,ERP27,ARHGDIB
12	7	TSPAN11	31079361	0.000788662	SYT10	33592754	0.0324618	0.242424	2513394	13	TSPAN11,DDX11,FAM60A,FLJ13224,DENND5B,AMN1,H3F3C,BICD1,FGD4,DNM1L,YARS2,PKP2,SYT10
12	8	DHH	49483205	0.00390878	TMBIM6	50158717	0.0267291	0.253146	675513	16	DHH,LMBR1L,TUBA1A,TUBA1B,TUBA1C,PRPH,TROAP,C1QL4,DNAJC22,SPATS2,KCNH3,MCRS1,FAM186B,PRPF40B,FMNL3,TMBIM6
12	9	FAIM2	50260678	0.0148366	RACGAP1	50419307	0.00929226	0.266102	158630	6	FAIM2,LOC283332,AQP2,AQP5,AQP6,RACGAP1
12	10	LARP4	50794591	0.0473912	SLC4A8	51868361	0.00991815	0.215265	1073771	17	LARP4,DIP2B,ATF1,TMPRSS12,METTL7A,HIGD1C,SLC11A2,LETMD1,CSRNP2,TFCP2,POU6F1,DAZAP2,SMAGP,BIN2,CELA1,GALNT6,SLC4A8
12	11	NR4A1	52416615	0.00932575	KRT5	52914243	0.0278012	0.366151	497629	15	NR4A1,C12orf44,KRT80,KRT7,KRT86,KRT81,KRT83,KRT85,KRT84,KRT82,KRT75,KRT6B,KRT6C,KRT6A,KRT5
12	12	KRT77	53083410	0.00065215	KRT78	53242778	0.0166845	0.27006	159369	6	KRT77,KRT76,KRT3,KRT4,KRT79,KRT78
12	13	SOAT2	53497273	0.000615034	PFDN5	53693234	0.00841071	0.247347	195962	8	SOAT2,CSAD,ZNF740,ITGB7,RARG,MFSD5,ESPL1,PFDN5
12	14	CALCOCO1	54104901	0.00754961	FLJ12825	54516018	0.000830623	0.198003	411118	12	CALCOCO1,HOXC13,HOXC12,HOTAIR,HOXC11,HOXC10,HOXC9,HOXC8,HOXC4,HOXC5,HOXC6,FLJ12825
12	15	GDF11	56137063	0.0245895	WIBG	56321051	0.0416899	0.277755	183989	6	GDF11,SARNP,DNAJC14,ORMDL2,MMP19,WIBG
12	16	IL23A	56732662	0.00600132	MIP	56848435	0.00258084	0.227589	115774	5	IL23A,STAT2,APOF,TIMELESS,MIP
12	17	PTGES3	57057124	0.00158485	TAC3	57410344	0.0139593	0.194429	353221	9	PTGES3,NACA,PRIM1,HSD17B6,SDR9C7,RDH16,GPR182,ZBTB39,TAC3
12	18	DDIT3	57910370	0.00291558	METTL1	58165914	0.00997628	0.367647	255545	15	DDIT3,MBD6,DCTN2,KIF5A,PIP4K2C,DTX3,SLC26A10,B4GALNT1,OS9,AGAP2,TSPAN31,CDK4,MARCH9,CYP27B1,METTL1
12	19	PPM1H	63037762	0.0432576	GNS	65146651	0.0173979	0.120957	2108890	11	PPM1H,AVPR1A,DPY19L2,TMEM5,SRGAP1,C12orf66,C12orf56,XPOT,TBK1,RASSF3,GNS
12	20	HMGA2	66217436	0.00699896	RAB21	72181150	0.00785414	0.286103	5963715	35	HMGA2,LLPH,TMBIM4,IRAK3,HELB,GRIP1,CAND1,DYRK2,IFNG,IL26,IL22,MDM1,RAP1B,NUP107,SLC35E3,MDM2,CPM,CPSF6,LYZ,YEATS4,FRS2,CCT2,LRRC10,BEST3,RAB3IP,CNOT2,KCNMB4,PTPRB,PTPRR,TSPAN8,LGR5,ZFC3H1,THAP2,TMEM19,RAB21
12	21	KCNC2	75433857	0.00698787	SYT1	79845788	0.0081858	0.244703	4411932	15	KCNC2,CAPS2,GLIPR1L1,GLIPR1L2,GLIPR1,KRR1,PHLDA1,NAP1L1,BBS10,OSBPL8,ZDHHC17,CSRP2,E2F7,NAV3,SYT1
12	22	MGAT4C	86373036	0.0111571	GALNT4	89918583	0.0196732	0.470993	3545548	9	MGAT4C,C12orf50,C12orf29,CEP290,TMTC3,KITLG,DUSP6,POC1B,GALNT4
12	23	EEA1	93166284	0.000679662	SOCS2	93970521	0.00926953	0.240991	804238	5	EEA1,NUDT4,UBE2N,MRPL42,SOCS2
12	24	APAF1	99039077	0.00169464	DEPDC4	100660857	0.00549224	0.44195	1621781	6	APAF1,ANKS1B,FAM71C,UHRF1BP1L,ACTR6,DEPDC4
12	25	C12orf42	103631368	0.00156406	TDG	104374446	0.0164599	0.284614	743079	6	C12orf42,STAB2,NT5DC3,HSP90B1,C12orf73,TDG
12	26	POLR3B	106751435	0.00230302	BTBD11	108029167	0.00168464	0.322975	1277733	7	POLR3B,RFX4,RIC8B,C12orf23,MTERFD3,CRY1,BTBD11
12	27	UBE3B	109915427	0.000357862	C12orf76	110486326	0.000687613	0.338592	570900	9	UBE3B,MMAB,MVK,TRPV4,GLTP,TCHP,GIT2,ANKRD13A,C12orf76
12	28	MAP1LC3B2	116997185	0.00215665	FBXO21	117628300	0.00731038	0.189742	631116	7	MAP1LC3B2,C12orf49,RNFT2,HRK,FBXW8,TESC,FBXO21
12	29	CIT	120123594	0.0177859	MSI1	120806983	0.0156734	0.339175	683390	9	CIT,CCDC64,RAB35,GCN1L1,RPLP0,PXN,SIRT4,PLA2G1B,MSI1
12	30	SPPL3	121200312	0.0132785	PSMD9	122355771	0.0102563	0.251607	1155460	18	SPPL3,HNF1A,C12orf43,OASL,P2RX7,P2RX4,CAMKK2,ANAPC5,RNF34,KDM2B,ORAI1,MORN3,TMEM120B,RHOF,LOC338799,SETD1B,HPD,PSMD9
12	31	B3GNT4	122688227	0.0375951	ARL6IP4	123467460	0.037034	0.382509	779234	14	B3GNT4,DIABLO,VPS33A,CLIP1,ZCCHC8,RSRC2,KNTC1,DENR,CCDC62,HIP1R,VPS37B,ABCB9,OGFOD2,ARL6IP4
12	32	SBNO1	123773655	0.00791859	GTF2H3	124147151	0.00360589	0.223022	373497	9	SBNO1,SETD8,RILPL2,SNRNP35,RILPL1,TMED2,DDX55,EIF2B1,GTF2H3
12	33	PUS1	132413744	0.00206598	ZNF84	133639885	0.776217	0.350894	1226142	19	PUS1,EP400,SNORA49,EP400NL,DDX51,NOC4L,GALNT9,LOC100130238,FBRSL1,P2RX2,POLE,PXMP2,PGAM5,ANKLE2,GOLGA3,CHFR,ZNF605,ZNF26,ZNF84
13	1	PARP4	24995068	0.0232206	ATP8A2	26595420	0.0197089	0.293231	1600353	9	PARP4,ATP12A,RNF17,CENPJ,TPTE2P1,PABPC3,MTMR6,NUPL1,ATP8A2
13	2	POMP	29233140	0.00229967	NBEA	36246874	0.0490886	0.191141	7013735	24	POMP,SLC46A3,MTUS2,SLC7A1,UBL3,KATNAL1,HMGB1,USPL1,ALOX5AP,HSPH1,B3GALTL,RXFP2,EEF1DP3,FRY,ZAR1L,BRCA2,N4BP2L1,N4BP2L2,CG030,PDS5B,KL,STARD13,RFC3,NBEA
13	3	MRPS31	41303431	0.00137606	DGKH	42803891	0.01989	0.287952	1500461	10	MRPS31,SLC25A15,ELF1,WBP4,KBTBD6,KBTBD7,MTRF1,NAA16,OR7E37P,DGKH
13	4	CCDC122	44410488	0.00719824	TPT1	45915297	0.00927857	0.489548	1504810	8	CCDC122,SERP2,TSC22D1,NUFIP1,KIAA1704,GTF2F2,KCTD4,TPT1
13	5	HTR2A	47405676	0.00529969	GUCY1B2	51640293	0.00204433	0.177603	4234618	26	HTR2A,SUCLA2,NUDT15,MED4,ITM2B,RB1,LPAR6,RCBTB2,CYSLTR2,FNDC3A,MLNR,CDADC1,CAB39L,SETDB2,PHF11,RCBTB1,ARL11,EBPL,KPNA3,DLEU2,TRIM13,KCNRG,DLEU1,DLEU7,RNASEH2B,GUCY1B2
13	6	WDFY2	52158483	0.00510014	VPS36	53024333	0.0184304	0.252237	865851	10	WDFY2,DHRS12,CCDC70,ATP7B,ALG11,UTP14C,NEK5,NEK3,THSD1,VPS36
13	7	SNORD37	73028039	0.00149486	TBC1D4	75890739	0.0124097	0.407786	2862701	6	SNORD37,DIS3,PIBF1,KLF5,KLF12,TBC1D4
13	8	POU4F1	79173229	0.0332072	SLITRK6	86373483	0.03283	0.166458	7200255	7	POU4F1,RNF219,RBM26,NDFIP2,SPRY2,SLITRK1,SLITRK6
13	9	NALCN	101706129	0.000575841	FAM155A	108519460	0.0168891	0.207787	6813332	12	NALCN,ITGBL1,FGF14,TPP2,KDELC1,BIVM,ERCC5,SLC10A2,DAOA,EFNB2,ARGLU1,FAM155A
14	1	KLHL33	20896969	0.0297172	RNASE10	20979281	0.0093143	0.148703	82313	6	KLHL33,OSGEP,APEX1,TMEM55B,PNP,RNASE10
14	2	HNRNPC	21678926	0.0308248	SALL2	21994362	0.00547607	0.378055	315437	10	HNRNPC,RPGRIP1,SUPT16H,SNORD9,SNORD8,CHD8,RAB2B,TOX4,METTL3,SALL2
14	3	MMP14	23305792	0.00103813	PABPN1	23794545	0.045509	0.242242	488754	18	MMP14,LRP10,REM2,RBM23,PRMT5,HAUS4,C14orf93,PSMB5,PSMB11,CDH24,ACIN1,C14orf119,CEBPE,SLC7A8,HOMEZ,PPP1R3E,BCL2L2,PABPN1
14	4	THTPA	23980968	0.013548	KHNYN	24910547	0.0105311	0.243849	929580	38	THTPA,AP1G2,JPH4,DHRS2,DHRS4,DHRS4L1,DHRS4L2,LRRC16B,CPNE6,NRL,PCK2,DCAF11,FITM1,PSME1,PSME2,RNF31,IRF9,REC8,IPO4,TM9SF1,TSSK4,CHMP4A,MDP1,NEDD8,GMPR2,TINF2,TGM1,RABGGTA,DHRS1,CIDEB,LTB4R2,LTB4R,ADCY4,RIPK3,NFATC4,NYNRIN,CBLN3,KHNYN
14	5	G2E3	31028328	0.0117027	NUBPL	32330429	0.0142852	0.269292	1302102	8	G2E3,SCFD1,COCH,STRN3,AP4S1,HECTD1,HEATR5A,NUBPL
14	6	EAPP	34985134	0.0350228	KIAA0391	35743497	0.00245413	0.155635	758364	8	EAPP,SNX6,CFL2,BAZ1A,SRP54,FAM177A1,PPP2R3C,KIAA0391
14	7	PNN	39644386	0.0276143	SNORD127	45580176	0.00869013	0.265331	5935791	11	PNN,MIA2,CTAGE5,FBXO33,LRFN5,FSCB,C14orf28,KLHL28,FAM179B,PRPF39,SNORD127
14	8	MGAT2	50087488	0.00681773	MAP4K5	50917318	0.0267013	0.240533	829831	12	MGAT2,POLE2,KLHDC1,KLHDC2,ARF6,C14orf182,C14orf183,SOS2,L2HGDH,ATP5S,CDKL1,MAP4K5
14	9	TXNDC16	52897307	0.0134247	LGALS3	55612148	0.00521313	0.193405	2714842	19	TXNDC16,GPR137C,ERO1L,PSMC6,STYX,GNPNAT1,FERMT2,DDHD1,BMP4,CDKN3,CNIH,GMFB,CGRRF1,SAMD4A,GCH1,WDHD1,SOCS4,MAPK1IP1L,LGALS3
14	10	TRMT5	61438166	0.0230348	PPP2R5E	63974955	0.0287772	0.240715	2536790	11	TRMT5,SLC38A6,PRKCH,TMEM30B,HIF1A,SNAPC1,SYT16,KCNH5,RHOJ,GPHB5,PPP2R5E
14	11	GPHN	66974124	0.00211901	TMEM229B	67940640	0.0134459	0.135834	966517	7	GPHN,FAM71D,MPP5,ATP6V1D,EIF2S1,PLEK2,TMEM229B
14	12	ZFYVE26	68217189	0.00698294	SLC39A9	69896193	0.00774345	0.200614	1679005	7	ZFYVE26,ZFP36L1,ACTN1,DCAF5,EXD2,ERH,SLC39A9
14	13	SYNJ2BP	70833212	0.00168338	PCNX	71479537	0.00501075	0.245151	646326	7	SYNJ2BP,ADAM21,ADAM20,MED6,TTC9,MAP3K9,PCNX
14	14	C14orf1	76117232	0.0264204	VASH1	77239980	0.0401241	0.191056	1122749	5	C14orf1,TTLL5,TGFB3,ESRRB,VASH1
14	15	KIAA1737	77564577	0.0355056	C14orf178	78236021	0.0165217	0.267592	671445	13	KIAA1737,ZDHHC22,TMEM63C,NGB,POMT2,GSTZ1,TMED8,AHSA1,ISM2,SPTLC2,ALKBH1,SNW1,C14orf178
14	16	STON2	81726993	0.0222014	TTC8	89319400	0.0377874	0.213891	7592408	11	STON2,SEL1L,FLRT2,GALC,GPR65,KCNK10,SPATA7,PTPN21,ZC3H14,EML5,TTC8
14	17	IFI27L2	94594117	0.0189397	SERPINA4	95036243	0.0145814	0.28226	442127	9	IFI27L2,PPP4R4,SERPINA10,SERPINA6,SERPINA1,SERPINA11,SERPINA9,SERPINA12,SERPINA4
14	18	DYNC1H1	102481441	0.000468376	ANKRD9	102974226	0.0200606	0.239669	492786	7	DYNC1H1,HSP90AA1,WDR20,ZNF839,CINP,TECPR2,ANKRD9
15	1	LOC646214	21932513	0.0416601	NIPA1	23086436	0.0200032	0.229744	1153924	12	LOC646214,CXADRP2,LOC727924,OR4M2,OR4N4,OR4N3P,GOLGA8DP,GOLGA6L1,TUBGCP5,CYFIP1,NIPA2,NIPA1
15	2	PAR5	25230006	0.00631202	IPW	25367623	0.10255	0.151765	137618	6	PAR5,SNORD109B,SNORD116-1,SNORD116-2,SNORD116-3,IPW
15	3	SNORD116-16	25327913	0.0203075	SNORD116-26	25346814	0.00554967	0.129409	18902	9	SNORD116-16,SNORD116-19,SNORD116-18,SNORD116-20,SNORD116-22,SNORD116-23,SNORD116-24,SNORD116-25,SNORD116-26
15	4	GOLGA8B	34817483	0.000782293	C15orf53	38992239	0.0494208	0.233967	4174757	14	GOLGA8B,GJD2,ACTC1,AQR,ZNF770,ATPBD4,C15orf41,LOC145845,MEIS2,TMCO5A,SPRED1,FAM98B,RASGRP1,C15orf53
15	5	BMF	40380090	0.00256642	DLL4	41231258	0.0147332	0.292972	851169	25	BMF,BUB1B,PAK6,C15orf56,PLCB2,C15orf52,PHGR1,DISP2,IVD,BAHD1,CHST14,C15orf57,MRPL42P5,RPUSD2,CASC5,RAD51,GCHFR,DNAJC17,C15orf62,ZFYVE19,PPP1R14D,SPINT1,RHOV,VPS18,DLL4
15	6	LTK	41795839	0.00885368	TTBK2	43213007	0.0131089	0.191887	1417169	20	LTK,RPAP1,TYRO3,MGA,MAPKBP1,JMJD7-PLA2G4B,SPTBN5,EHD4,PLA2G4E,PLA2G4D,PLA2G4F,VPS39,TMEM87A,GANC,CAPN3,SNAP23,LRRC57,HAUS2,CDAN1,TTBK2
15	7	ADAL	43622871	0.00460586	EIF3J	44855001	0.015741	0.267744	1232131	21	ADAL,ZSCAN29,TUBGCP4,TP53BP1,MAP1A,PPIP5K1,CKMT1B,STRC,CATSPER2,CKMT1A,CATSPER2P1,PDIA3,ELL3,SERF2,SERINC4,MFAP1,WDR76,FRMD5,CASC4,CTDSPL2,EIF3J
15	8	SORD	45315301	0.000192663	MYEF2	48442183	0.0205466	0.263575	3126883	15	SORD,DUOX2,DUOXA2,DUOXA1,DUOX1,SHF,SLC28A2,GATM,SPATA5L1,C15orf48,SLC30A4,SQRDL,SEMA6D,SLC24A5,MYEF2
15	9	EID1	49170289	0.0100645	DTWD1	49922156	0.000955258	0.240706	751868	6	EID1,SECISBP2L,COPS2,GALK2,FGF7,DTWD1
15	10	RAB27A	55495163	0.012676	LOC145783	57210697	0.0186913	0.333421	1715535	12	RAB27A,PIGB,CCPG1,DYX1C1,PYGO1,PRTG,NEDD4,RFX7,TEX9,MNS1,ZNF280D,LOC145783
15	11	ADAM10	58888509	0.00580866	LDHAL6B	59500785	0.00171659	0.320407	612277	8	ADAM10,HSP90AB4P,FAM63B,SLTM,RNF111,CCNB2,MYO1E,LDHAL6B
15	12	SNX22	64443915	0.0103262	TRIP4	64747502	0.00119576	0.320897	303588	5	SNX22,PPIB,CSNK1G1,KIAA0101,TRIP4
15	13	IGDCC4	65673824	0.00206721	MEGF11	66546075	0.0250922	0.242351	872252	7	IGDCC4,DPP8,PTPLAD1,SLC24A1,DENND4A,RAB11A,MEGF11
15	14	THAP10	71173680	0.0141434	HCN4	73661605	0.0183594	0.267794	2487926	18	THAP10,CT62,THSD4,NR2E3,MYO9A,SENP8,GRAMD2,PARP6,CELF6,HEXA,TMEM202,ARIH1,GOLGA6B,HIGD2B,BBS4,ADPGK,NEO1,HCN4
15	15	ISLR	74466086	0.0152418	RPP25	75249775	0.0482782	0.199033	783690	19	ISLR,STRA6,CCDC33,CYP11A1,SEMA7A,UBL7,ARID3B,CLK3,EDC3,CYP1A1,CYP1A2,CSK,LMAN1L,CPLX3,ULK3,SCAMP2,MPI,COX5A,RPP25
15	16	C15orf39	75491232	0.025629	PTPN9	75871625	0.0153851	0.174048	380394	8	C15orf39,GOLGA6C,GOLGA6D,COMMD4,NEIL1,MAN2C1,SIN3A,PTPN9
15	17	MEX3B	82334118	0.000257847	BTBD1	83736106	0.00832646	0.220303	1401989	15	MEX3B,EFTUD1,FAM154B,GOLGA6L10,GOLGA6L9,LOC80154,CPEB1,AP3B2,SCARNA15,FSD2,WHAMM,HOMER2,FAM103A1,C15orf40,BTBD1
15	18	AEN	89164526	0.00270829	FANCI	89860362	0.0337942	0.317977	695837	8	AEN,ISG20,ACAN,HAPLN3,MFGE8,ABHD2,RLBP1,FANCI
15	19	ADAMTS17	100511642	0.0154703	SNRPA1	101835460	0.0477303	0.353993	1323819	6	ADAMTS17,ASB7,ALDH1A3,LRRK1,CHSY1,SNRPA1
16	1	HBZ	202853	0.026744	LMF1	919056	0.0311494	0.303797	716204	43	HBZ,HBM,HBA2,HBA1,HBQ1,LUC7L,ITFG3,RGS11,ARHGDIG,PDIA2,AXIN1,MRPL28,TMEM8A,LOC100134368,NME4,DECR2,RAB11FIP3,SOLH,C16orf11,NHLRC4,PIGQ,RAB40C,WFIKKN1,C16orf13,FAM195A,WDR90,RHOT2,RHBDL1,STUB1,JMJD8,WDR24,FBXL16,METRN,FAM173A,CCDC78,HAGHL,NARFL,MSLN,RPUSD1,CHTF18,GNG13,PRR25,LMF1
16	2	UBE2I	1359627	0.0141271	ABAT	8878426	0.0406256	0.284737	7518800	131	UBE2I,BAIAP3,GNPTG,UNKL,C16orf91,CCDC154,CLCN7,PTX4,TELO2,IFT140,TMEM204,CRAMP1L,HN1L,MAPK8IP3,NME3,MRPS34,EME2,SPSB3,NUBP2,IGFALS,HAGH,FAHD1,HS3ST6,RPL3L,NDUFB10,RPS2,SNORA10,SNHG9,SNORA78,RNF151,TBL3,NOXO1,GFER,SYNGR3,ZNF598,NPW,SLC9A3R2,NTHL1,TSC2,PKD1,RAB26,SNORD60,TRAF7,CASKIN1,MLST8,PGP,E4F1,DNASE1L2,RNPS1,ABCA3,ABCA17P,CCNF,C16orf59,NTN3,TBC1D24,ATP6V0C,AMDHD2,CEMP1,PDPK1,LOC652276,FLJ4262…
16	3	TMC7	18995255	0.0180322	GPRC5B	19884168	0.00783162	0.126786	888914	11	TMC7,COQ7,ITPRIPL2,SYT17,TMC5,GDE1,CEP110,CP110,C16orf62,IQCK,GPRC5B
16	4	ZP2	21208772	4.35903e-05	LOC100190986	21445776	0.00186687	0.360101	237005	5	ZP2,ANKS4B,CRYM,NPIPL3,LOC100190986
16	5	HS3ST2	22825859	0.00307278	RBBP6	24560722	0.01827	0.200461	1734864	17	HS3ST2,USP31,SCNN1G,SCNN1B,COG7,GGA2,EARS2,UBFD1,NDUFAB1,PALB2,DCTN5,PLK1,ERN2,CHP2,PRKCB,CACNG3,RBBP6
16	6	AQP8	25228284	0.000727465	LOC440354	29542213	0.0126688	0.228372	4313930	35	AQP8,ZKSCAN2,HS3ST4,C16orf82,NSMCE1,IL4R,IL21R,GTF3C1,KIAA0556,GSG1L,XPO6,SBK1,EIF3C,EIF3CL,CLN3,APOB48R,IL27,NUPR1,CCDC101,SULT1A2,SULT1A1,ATXN2L,TUFM,SH2B1,ATP2A1,RABEP2,CD19,NFATC2IP,SPNS1,LAT,RRN3P2,BOLA2,LOC606724,SULT1A3,LOC440354
16	7	KIF22	29802033	0.0340541	PPP4C	30096695	0.0459866	0.359273	294663	17	KIF22,MAZ,PRRT2,MVP,CDIPT,SEZ6L2,ASPHD1,KCTD13,TMEM219,TAOK2,HIRIP3,INO80E,DOC2A,C16orf92,FAM57B,ALDOA,PPP4C
16	8	VPS35	46693588	0.00378447	ABCC11	48221338	0.00380493	0.26524	1527751	10	VPS35,MYLK3,C16orf87,GPT2,DNAJA2,NETO2,ITFG1,PHKB,ABCC12,ABCC11
16	9	SALL1	51169885	0.003187	RPGRIP1L	53737771	0.0298501	0.189639	2567887	6	SALL1,TOX3,CHD9,RBL2,AKTIP,RPGRIP1L
16	10	MT3	56623447	0.0158577	MT1IP	56711653	0.00524661	0.188306	88207	12	MT3,MT1A,MT2A,MT1L,MT1M,MT1E,MT1DP,MT1B,MT1F,MT1G,MT1H,MT1IP
16	11	CX3CL1	57406413	0.0324226	CNGB1	58005020	0.00382453	0.246046	598608	14	CX3CL1,CCL17,CIAPIN1,COQ9,POLR2C,DOK4,CCDC102A,GPR114,GPR56,GPR97,CCDC135,KATNB1,KIFC3,CNGB1
16	12	CES3	66995131	0.00163859	DPEP3	68014452	0.0123181	0.295664	1019322	44	CES3,CES8,CBFB,C16orf70,B3GNT9,TRADD,FBXL8,HSF4,NOL3,KIAA0895L,E2F4,ELMO3,LRRC29,TMEM208,FHOD1,SLC9A5,PLEKHG4,KCTD19,LRRC36,TPPP3,ZDHHC1,HSD11B2,ATP6V0D1,AGRP,FAM65A,CTCF,RLTPR,ACD,PARD6A,C16orf86,GFOD2,RANBP10,TSNAXIP1,CENPT,THAP11,NUTF2,EDC4,NRN1L,PSKH1,CTRL,PSMB10,LCAT,SLC12A4,DPEP3
16	13	WWP2	69796186	0.0225844	IL34	70694585	0.00419952	0.217674	898400	15	WWP2,CLEC18C,CLEC18A,PDPR,EXOSC6,AARS,DDX19B,DDX19A,ST3GAL2,FUK,COG4,SF3B3,SNORD111B,SNORD111,IL34
16	14	FTSJD1	71317510	0.0185742	SNORD71	71792390	0.00499937	0.23252	474881	10	FTSJD1,CALB2,ZNF23,ZNF19,CHST4,TAT,MARVELD3,PHLPP2,AP1G1,SNORD71
16	15	CFDP1	75327607	0.0277687	GABARAPL2	75611779	0.046242	0.29011	284173	6	CFDP1,TMEM170A,CHST6,CHST5,TMEM231,GABARAPL2
16	16	COTL1	84599203	0.000960825	MTHFSD	86588354	0.00951833	0.186499	1989152	14	COTL1,KLHL36,USP10,CRISPLD2,ZDHHC7,KIAA0513,FAM92B,GINS2,C16orf74,COX4NB,COX4I1,IRF8,FOXF1,MTHFSD
16	17	KLHDC4	87736728	4.25588e-05	TRAPPC2L	88927520	0.0146608	0.397739	1190793	17	KLHDC4,SLC7A5,CA5A,BANP,ZNF469,ZFPM1,ZC3H18,IL17C,CYBA,MVD,SNAI3,RNF166,CTU2,CDT1,APRT,GALNS,TRAPPC2L
17	1	VPS53	411907	0.0154118	NXN	725697	0.0154648	0.434965	313791	6	VPS53,FAM57A,GEMIN4,GLOD4,RNMTL1,NXN
17	2	YWHAE	1247833	0.0457679	PRPF8	1588176	0.0406435	0.106928	340344	9	YWHAE,CRK,MYO1C,INPP5K,PITPNA,SLC43A2,SCARF1,RILP,PRPF8
17	3	RPA1	1733272	0.0293116	PAFAH1B1	2587794	0.0218741	0.279264	854523	14	RPA1,RTN4RL1,DPH1,OVCA2,HIC1,SMG6,SRR,TSR1,SNORD91B,SNORD91A,SGSM2,MNT,LOC284009,PAFAH1B1
17	4	OR3A1	3194928	0.00813697	SPATA22	3375041	0.00221796	0.265298	180114	5	OR3A1,OR1E1,OR3A3,OR1E2,SPATA22
17	5	CTNS	3539761	0.0355042	ENO3	4859157	0.00998554	0.201316	1319397	36	CTNS,TAX1BP3,P2RX5,ITGAE,GSG2,C17orf85,CAMKK1,P2RX1,ATP2A3,ZZEF1,CYB5D2,ANKFY1,UBE2G1,SPNS3,SPNS2,MYBBP1A,GGT6,SMTNL2,ALOX15,PELP1,ARRB2,MED11,CXCL16,ZMYND15,TM4SF5,VMO1,GLTPD2,PSMB6,PLD2,MINK1,C17orf107,GP1BA,SLC25A11,RNF167,PFN1,ENO3
17	6	KIF1C	4901242	0.00556856	DHX33	5364683	0.0164398	0.344183	463442	10	KIF1C,ZFP3,ZNF232,USP6,ZNF594,RABEP1,NUP88,RPAIN,C1QBP,DHX33
17	7	FAM64A	6347734	0.00830941	ALOX12P2	6798101	0.0184412	0.269169	450368	11	FAM64A,PITPNM3,KIAA0753,TXNDC17,MED31,C17orf100,SLC13A5,XAF1,FBXO39,TEKT1,ALOX12P2
17	8	SLC16A11	6944948	0.000660049	ACADVL	7128586	0.0163046	0.253581	183639	6	SLC16A11,CLEC10A,ASGR2,ASGR1,DLG4,ACADVL
17	9	GPS2	7215977	0.00828533	CD68	7485429	0.0348275	0.219288	269453	21	GPS2,NEURL4,ACAP1,KCTD11,TMEM95,TNK1,PLSCR3,NLGN2,SPEM1,C17orf74,TMEM102,FGF11,ZBTB4,AMAC1L3,POLR2A,TNFSF12,TNFSF12-TNFSF13,TNFSF13,SENP3,SNORD10,CD68
17	10	CYB5D1	7761063	0.024183	PFAS	8173809	0.0433866	0.289796	412747	18	CYB5D1,CHD3,SCARNA21,LOC284023,KCNAB3,TRAPPC1,CNTROB,GUCY2D,ALOX15B,ALOX12B,ALOXE3,HES7,PER1,VAMP2,TMEM107,C17orf59,AURKB,PFAS
17	11	GLP2R	9729380	0.0187156	MYH2	10452940	0.00969748	0.356667	723561	8	GLP2R,RCVRN,GAS7,MYH13,MYH8,MYH4,MYH1,MYH2
17	12	TBC1D26	15635590	0.0296522	NCOR1	15961649	0.0377554	0.266141	326060	6	TBC1D26,MEIS3P1,ADORA2B,ZSWIM7,TTC19,NCOR1
17	13	SMCR5	17679999	0.00341932	FLII	18159911	0.00670569	0.373926	479913	10	SMCR5,SREBF1,TOM1L2,LRRC48,ATPAF2,DRG2,MYO15A,ALKBH5,LLGL1,FLII
17	14	NLK	26369687	0.00372028	SLC46A1	26733230	0.00816695	0.258887	363544	12	NLK,PYY2,PPY2,TMEM97,IFT20,TNFAIP1,POLDIP2,SARM1,TMEM199,SEBOX,VTN,SLC46A1
17	15	PIGS	26880405	0.0362479	SUPT6H	27029249	0.0339056	0.199112	148845	7	PIGS,ALDOC,SPAG5,SGK494,KIAA0100,SDF2,SUPT6H
17	16	SNORD4B	27050698	0.0206561	MYO18A	27448741	0.000262728	0.37445	398044	11	SNORD4B,TLCD1,NEK8,TRAF4,ERAL1,FLOT2,DHRS13,PHF12,SEZ6,PIPOX,MYO18A
17	17	CCDC55	28443824	0.00180993	MYO1D	31203902	0.00507496	0.246908	2760079	28	CCDC55,SLC6A4,BLMH,TMIGD1,CPD,GOSR1,TBC1D29,CRLF3,ATAD5,ADAP2,RNF135,DPRXP4,NF1,OMG,EVI2B,EVI2A,RAB11FIP4,UTP6,SUZ12,LRRC37B,RHOT1,ARGFXP2,RHBDL3,C17orf75,ZNF207,PSMD11,CDK5R1,MYO1D
17	18	TMEM132E	32907767	0.0024301	RFFL	33353580	0.00203359	0.426096	445814	5	TMEM132E,CCT6B,ZNF830,LIG3,RFFL
17	19	CCL18	34391642	0.0127262	MYO19	34891039	0.00963494	0.238263	499398	12	CCL18,CCL3,CCL4,TBC1D3B,CCL3L1,CCL3L3,CCL4L2,TBC1D3C,TBC1D3G,TBC1D3H,ZNHIT3,MYO19
17	20	DUSP14	35849950	0.0417128	C17orf98	36997642	0.00840787	0.206359	1147693	19	DUSP14,SYNRG,DDX52,HNF1B,LOC284100,TBC1D3,MRPL45,GPR179,SOCS7,ARHGAP23,SRCIN1,C17orf96,MLLT6,CISD3,PCGF2,PSMB3,PIP4K2B,CWC25,C17orf98
17	21	THRA	38218162	0.0125502	CCR7	38721736	0.0131491	0.186962	503575	13	THRA,NR1D1,MSL1,CASC3,RAPGEFL1,WIPF2,CDC6,RARA,GJD3,TOP2A,IGFBP4,TNS4,CCR7
17	22	TMEM99	38975343	0.00278288	KRT39	39123144	0.023525	0.284164	147802	5	TMEM99,KRT12,KRT20,KRT23,KRT39
17	23	KRT38	39592620	0.0329881	KRT17	39780882	0.0061292	0.352983	188263	12	KRT38,KRT32,KRT35,KRT36,KRT13,KRT15,JUP,KRT19,KRT9,KRT14,KRT16,KRT17
17	24	HSD17B1	40703983	0.00916066	TUBG1	40767256	0.0126024	0.229565	63274	6	HSD17B1,COASY,MLX,PSMC3IP,FAM134C,TUBG1
17	25	RND2	41177257	0.0104081	TMEM106A	41371589	0.00859267	0.297432	194333	5	RND2,BRCA1,NBR2,NBR1,TMEM106A
17	26	CCDC103	42977079	9.31926e-06	WNT3	44896126	0.00809845	0.27801	1919048	25	CCDC103,GFAP,KIF18B,C1QL1,DCAKD,NMT1,PLCD3,ACBD4,HEXIM1,HEXIM2,FMNL1,MAP3K14,ARHGAP27,PLEKHM1,ARL17A,LRRC37A3,LRRC37A,LOC644172,CRHR1,MGC57346,MAPT,STH,LRRC37A2,NSF,WNT3
17	27	OSBPL7	45884732	0.0038878	PNPO	46026674	0.0371698	0.243408	141943	7	OSBPL7,MRPL10,LRRC46,SCRN2,SP6,SP2,PNPO
17	28	HOXB1	46606806	0.0238473	HOXB7	46688383	0.00275039	0.380776	81578	7	HOXB1,HOXB2,HOXB3,HOXB4,HOXB5,HOXB6,HOXB7
17	29	PHOSPHO1	47300731	0.0267617	TAC4	47925379	0.0154695	0.193033	624649	9	PHOSPHO1,ZNF652,PHB,NGFR,NXPH3,SPOP,SLC35B1,FAM117A,TAC4
17	30	SGCA	48243365	0.0295047	EPN3	48621111	0.0135723	0.219383	377747	13	SGCA,HILS1,COL1A1,TMEM92,XYLT2,MRPL27,EME1,LRRC59,ACSF2,CHAD,RSAD1,MYCBPAP,EPN3
17	31	NME1	49230896	0.00390297	TOM1L1	52994810	0.00259931	0.267088	3763915	8	NME1,NME1-NME2,NME2,MBTD1,UTP18,CA10,KIF2B,TOM1L1
17	32	RNF126P1	55122838	0.00511854	C17orf47	56621733	0.0218819	0.208799	1498896	21	RNF126P1,AKAP1,MSI2,MRPS23,CUEDC1,VEZF1,DYNLL2,OR4D1,MSX2P1,OR4D2,EPX,MKS1,LPO,MPO,BZRAP1,SUPT4H1,RNF43,HSF5,MTMR4,sep-04,C17orf47
17	33	MRC2	60704761	0.0260649	PSMC5	61909387	0.0196237	0.19845	1204627	15	MRC2,MARCH10,TANC2,CYB561,ACE,KCNH6,DCAF7,TACO1,MAP3K3,LIMD2,STRADA,CCDC47,DDX42,FTSJ3,PSMC5
17	34	PECAM1	62396776	0.0189662	AMZ2P1	62971168	0.021615	0.264418	574393	8	PECAM1,POLG2,DDX5,CCDC45,SMURF2,LOC146880,PLEKHM1P,AMZ2P1
17	35	SOX9	70117160	0.00777154	MGC16275	72209460	0.0292504	0.302669	2092301	11	SOX9,SLC39A11,SSTR2,COG1,FAM104A,C17orf80,CPSF4L,CDC42EP4,SDK2,RPL38,MGC16275
17	36	CD300LF	72690451	0.00150792	GALR2	74073573	0.0303346	0.290225	1383123	47	CD300LF,SLC9A3R1,NAT9,TMEM104,GRIN2C,FDXR,FADS6,USH1G,OTOP2,OTOP3,CDR2L,ICT1,KCTD2,ATP5H,SLC16A5,ARMC7,NT5C,HN1,SUMO2,NUP85,GGA3,MRPS7,MIF4GD,SLC25A19,GRB2,KIAA0195,CASKIN2,TSEN54,LLGL2,MYO15B,RECQL5,SAP30BP,ITGB4,GALK1,H3F3B,UNK,UNC13D,WBP2,TRIM47,TRIM65,FBF1,MRPL38,ACOX1,CDK3,EVPL,SRP68,GALR2
17	37	MGAT5B	74864797	0.00105336	AFMID	76193641	0.000437666	0.213289	1328845	11	MGAT5B,SEC14L1,sep-09,FLJ45079,TNRC6C,TMC6,TMC8,C17orf99,SYNGR2,TK1,AFMID
17	38	ENGASE	77071018	0.0180226	TBCD	80881609	0.0912049	0.337027	3810592	70	ENGASE,ENPP7,CBX2,CBX8,CBX4,TBC1D16,CCDC40,GAA,EIF4A3,CARD14,SGSH,SLC26A11,RNF213,NPTX1,RPTOR,CHMP6,BAIAP2,AATK,AZI1,C17orf89,SLC38A10,TMEM105,BAHCC1,ACTG1,FSCN2,C17orf70,NPLOC4,TSPAN10,PDE6G,CCDC137,ARL16,HGS,MRPL12,SLC25A10,GCGR,FAM195B,P4HB,ARHGDIA,ANAPC11,NPB,PCYT2,SIRT7,MAFG,PYCR1,MYADML2,NOTUM,ASPSCR1,STRA13,LRRC45,RAC3,DCXR,RFNG,GPS1,DUS1L,FASN,CCDC57,SLC16A3,CSNK1D,CD7,SECTM1,TEX19,UTS2R,…
18	1	C18orf56	649619	0.0157072	SMCHD1	2805015	0.00436074	0.291301	2155397	8	C18orf56,TYMS,ENOSF1,YES1,ADCYAP1,METTL4,NDC80,SMCHD1
18	2	SPIRE1	12446510	0.00131007	DSG4	28993880	0.00829573	0.207643	16547371	48	SPIRE1,PSMG2,CEP76,PTPN2,SEH1L,CEP192,RNMT,MC5R,MC2R,ZNF519,CXADRP3,POTEC,ANKRD30B,LOC644669,ROCK1,GREB1L,ESCO1,SNRPD1,ABHD3,MIB1,GATA6,CTAGE1,RBBP8,CABLES1,RIOK3,C18orf8,NPC1,ANKRD29,LAMA3,TTC39C,CABYR,OSBPL1A,IMPACT,HRH4,ZNF521,SS18,PSMA8,TAF4B,KCTD1,LOC728606,AQP4,CHST9,CDH2,DSC3,DSC2,DSC1,DSG1,DSG4
18	3	NOL4	31431063	0.00831274	KC6	39100561	0.015007	0.258552	7669499	18	NOL4,DTNA,MAPRE2,ZNF397,ZNF271,ZNF24,ZNF396,INO80C,GALNT1,C18orf21,RPRD1A,SLC39A6,ELP2,MOCOS,FHOD3,KIAA1328,CELF4,KC6
18	4	IER3IP1	44681389	0.0128973	C18orf32	47013644	0.00755042	0.18332	2332256	6	IER3IP1,SMAD2,ZBTB7C,SMAD7,DYM,C18orf32
18	5	ST8SIA3	55019720	0.00673598	MALT1	56417370	0.000280282	0.187345	1397651	8	ST8SIA3,ONECUT2,FECH,NARS,ATP8B1,NEDD4L,ALPK2,MALT1
18	6	CDH20	59000987	0.0212212	VPS4B	61089752	0.0123826	0.316053	2088766	10	CDH20,RNF152,PIGN,KIAA1468,TNFRSF11A,ZCCHC2,PHLPP1,BCL2,KDSR,VPS4B
18	7	CNDP1	72201691	0.00224229	MBP	74699912	0.0224861	0.469069	2498222	7	CNDP1,ZNF407,ZADH2,TSHZ1,ZNF516,ZNF236,MBP
19	1	ARID3A	926036	0.000651101	UBXN6	4455295	0.049075	0.329141	3529260	106	ARID3A,WDR18,GRIN3B,CNN2,ABCA7,HMHA1,POLR2E,GPX4,SBNO2,STK11,C19orf26,ATP5D,MIDN,CIRBP,C19orf24,EFNA2,MUM1,NDUFS7,GAMT,DAZAP1,RPS15,APC2,C19orf25,PCSK4,REEP6,ADAMTSL5,MEX3D,MBD3,UQCR11,TCF3,ONECUT3,ATP8B3,REXO1,KLF16,ADAT3,SCAMP4,CSNK1G2,BTBD2,MKNK2,AP3D1,DOT1L,PLEKHJ1,SF3A2,AMH,JSRP1,OAZ1,SPPL2B,C19orf35,LINGO3,LSM7,TMPRSS9,TIMM13,LMNB2,GADD45B,GNG7,DIRAS1,SLC39A3,SGTA,THOP1,ZNF554,ZNF555,ZNF556…
19	2	TNFAIP8L1	4639526	0.000943558	SLC25A41	6433790	0.00633579	0.353879	1794265	37	TNFAIP8L1,C19orf10,DPP9,FEM1A,TICAM1,PLIN3,ARRDC5,UHRF1,KDM4B,PTPRS,ZNRF4,SAFB2,SAFB,C19orf70,HSD11B1L,RPL36,LONP1,PRR22,DUS3L,NRTN,FUT6,FUT3,FUT5,NDUFA11,VMAC,CAPS,RANBP3,RFX2,ACSBG2,MLLT1,ACER1,CLPP,ALKBH7,PSPN,GTF2F1,KHSRP,SLC25A41
19	3	MBD3L5	7030593	0.00935397	CLEC4G	7797057	0.00368966	0.204512	766465	19	MBD3L5,MBD3L2,ZNF557,INSR,ARHGEF18,LOC100128573,PEX11G,C19orf45,ZNF358,MCOLN1,PNPLA6,XAB2,PCP2,STXBP2,RETN,C19orf59,TRAPPC5,FCER2,CLEC4G
19	4	EVI5L	7895160	0.000172656	CCL25	8127547	0.00638466	0.463153	232388	8	EVI5L,LRRC8E,MAP2K7,SNAPC2,CTXN1,TIMM44,ELAVL1,CCL25
19	5	RPS28	8386383	0.00653596	MYO1F	8642331	0.0421936	0.269595	255949	9	RPS28,KANK3,ANGPTL4,RAB11B,MARCH2,HNRNPM,PRAM1,ZNF414,MYO1F
19	6	ZNF317	9251055	0.00218841	ZNF562	9785776	0.0204876	0.392924	534722	13	ZNF317,OR7D2,OR7D4,OR7E24,ZNF699,ZNF559,ZNF177,ZNF266,ZNF560,ZNF426,ZNF121,ZNF561,ZNF562
19	7	ANGPTL6	10203012	0.00546941	C19orf52	11040916	0.0120991	0.395477	837905	35	ANGPTL6,PPAN,PPAN-P2RY11,SNORD105,SNORD105B,P2RY11,EIF3G,DNMT1,S1PR2,MRPL4,ICAM1,ICAM4,ICAM5,ZGLP1,FDX1L,RAVER1,ICAM3,TYK2,CDC37,PDE4A,KEAP1,S1PR5,ATG4D,KRI1,CDKN2D,AP1M2,SLC44A2,ILF3,QTRT1,DNM2,TMED1,C19orf38,CARM1,YIPF2,C19orf52
19	8	RAB3D	11432721	0.000809437	TECR	14676792	0.0205081	0.258596	3244072	94	RAB3D,TMEM205,CCDC159,LPPR2,EPOR,RGL3,CCDC151,PRKCSH,ELAVL3,ZNF653,ECSIT,CNN1,ELOF1,ACP5,ZNF627,ZNF823,ZNF441,ZNF491,ZNF440,ZNF439,ZNF69,ZNF700,ZNF763,ZNF433,ZNF878,ZNF844,ZNF788,ZNF20,ZNF625,ZNF136,ZNF44,ZNF563,ZNF442,ZNF799,ZNF443,ZNF709,ZNF564,ZNF490,ZNF791,MAN2B1,WDR83,DHPS,FBXW9,TNPO2,SNORD41,C19orf43,ASNA1,BEST2,HOOK2,JUNB,PRDX2,RNASEH2A,RTBDN,MAST1,DNASE2,KLF1,GCDH,SYCE2,FARSA,CALR,RAD23A,…
19	9	NOTCH3	15270443	0.00139686	RASAL3	15565373	0.0196788	0.397714	294931	7	NOTCH3,EPHX3,BRD4,AKAP8,AKAP8L,WIZ,RASAL3
19	10	CYP4F2	15988833	0.0084411	RAB8A	16237800	0.00209601	0.253695	248968	5	CYP4F2,CYP4F11,OR10H4,TPM4,RAB8A
19	11	CALR3	16589867	0.00357415	PIK3R2	18281343	0.0345787	0.249275	1691477	43	CALR3,MED26,C19orf44,CHERP,SLC35E1,TMEM38A,NWD1,SIN3B,F2RL3,CPAMD8,HAUS8,MYO9B,USE1,OCEL1,NR2F6,USHBP1,ANKLE1,ABHD8,MRPL34,DDA1,ANO8,GTPBP3,PLVAP,BST2,NXNL1,SLC27A1,PGLS,FAM129C,UNC13A,MAP1S,FCHO1,B3GNT3,INSL3,JAK3,RPL18A,SNORA68,SLC5A5,CCDC124,KCNN1,ARRDC2,IL12RB1,MAST3,PIK3R2
19	12	PGPEP1	18451407	0.0279327	RPSAP58	24010919	0.0486011	0.308302	5559513	68	PGPEP1,GDF15,LRRC25,SSBP4,ISYNA1,ELL,FKBP8,UBA52,C19orf60,CRLF1,TMEM59L,KLHL26,CRTC1,COMP,UPF1,GDF1,COPE,HOMER3,DDX49,ARMC6,SLC25A42,TMEM161A,MEF2B,RFXANK,NR2C2AP,NCAN,HAPLN4,TM6SF2,GATAD2A,TSSK6,NDUFA13,YJEFN3,CILP2,PBX4,LPAR2,GMIP,ATP13A1,ZNF101,ZNF14,ZNF506,ZNF253,ZNF93,ZNF682,ZNF90,ZNF486,ZNF737,ZNF626,ZNF85,ZNF430,ZNF714,ZNF431,ZNF708,ZNF738,ZNF493,ZNF429,ZNF100,LOC641367,ZNF43,ZNF208,ZNF257…
19	13	NUDT19	33182866	0.0451384	RHPN2	33518177	0.00672153	0.438445	335312	6	NUDT19,TDRD12,SLC7A9,CCDC123,C19orf40,RHPN2
19	14	SBSN	36014268	0.0124429	U2AF1L4	36236336	0.00941878	0.216221	222069	11	SBSN,GAPDHS,TMEM147,ATP4A,HAUS5,RBM42,ETV2,COX6B1,UPK1A,ZBTB32,U2AF1L4
19	15	NFKBID	36379142	0.00157262	TBCB	36616849	0.0242278	0.270638	237708	11	NFKBID,HCST,TYROBP,LRFN3,SDHAF1,ALKBH6,CLIP3,THAP8,WDR62,POLR2I,TBCB
19	16	ZNF146	36705503	0.000527282	ZNF607	38210089	0.00395504	0.676928	1504587	27	ZNF146,ZFP14,ZFP82,ZNF566,ZNF260,ZNF529,ZNF382,ZNF461,ZNF567,ZNF790,ZNF345,ZNF829,ZNF568,ZNF420,ZNF585A,ZNF585B,ZNF383,HKR1,ZNF527,ZNF569,ZNF570,ZNF793,ZNF540,ZNF571,ZFP30,ZNF781,ZNF607
19	17	DPF1	38701648	0.00013321	GGN	38878668	0.038664	0.306367	177021	9	DPF1,PPP1R14A,SPINT2,YIF1B,C19orf33,KCNK6,CATSPERG,PSMD8,GGN
19	18	EIF3K	39109721	0.00193024	NFKBIB	39399534	0.0154825	0.251618	289814	11	EIF3K,ACTN4,CAPN12,LGALS7,LGALS7B,LGALS4,ECH1,HNRNPL,RINL,SIRT2,NFKBIB
19	19	NCCRP1	39687603	0.0156279	EID2B	40023494	0.00572215	0.181348	335892	15	NCCRP1,SYCN,LRFN1,GMFG,SAMD4B,PAF1,MED29,ZFP36,PLEKHG2,RPS16,SUPT5H,TIMM50,DLL3,SELV,EID2B
19	20	CYP2S1	41699114	0.0108093	B3GNT8	41934635	0.0476753	0.334581	235522	10	CYP2S1,AXL,HNRNPUL1,CCDC97,TGFB1,TMEM91,B9D2,BCKDHA,EXOSC5,B3GNT8
19	21	RPS19	42363987	0.0077137	CNFN	42894444	0.000294511	0.407038	530458	18	RPS19,CD79A,ARHGEF1,RABAC1,ATP1A3,GRIK5,ZNF574,POU2F2,DEDD2,ZNF526,GSK3A,ERF,CIC,PAFAH1B3,PRR19,TMEM145,MEGF8,CNFN
19	22	TEX101	43892762	0.0208199	MYPOP	46405862	0.0165195	0.318081	2513101	84	TEX101,LYPD3,PHLDB3,ETHE1,ZNF575,XRCC1,IRGQ,ZNF576,ZNF428,SRRM5,CADM4,PLAUR,IRGC,KCNN4,LYPD5,ZNF283,ZNF404,ZNF45,ZNF221,ZNF155,ZNF230,ZNF222,ZNF284,ZNF223,ZNF224,ZNF225,ZNF234,ZNF226,ZNF227,ZNF235,ZNF233,ZFP112,ZNF285,ZNF229,ZNF180,CEACAM20,CEACAM22P,PVR,CEACAM19,CEACAM16,BCL3,CBLC,BCAM,PVRL2,TOMM40,APOE,APOC1,APOC1P1,APOC4,APOC2,CLPTM1,RELB,ZNF296,GEMIN7,NKPD1,TRAPPC6A,BLOC1S3,EXOC3L2,MARK4,CKM,…
19	23	PNMAL2	46994447	0.00241668	GLTSCR1	48206534	0.00470439	0.308796	1212088	26	PNMAL2,CALM3,PTGIR,GNG8,DACT3,PRKD2,STRN4,FKRP,SLC1A5,SNAR-E,AP2S1,NPAS1,TMEM160,ZC3H4,SAE1,BBC3,CCDC9,PRR24,C5AR1,DHX34,MEIS3,SLC8A2,KPTN,NAPA,ZNF541,GLTSCR1
19	24	GRIN2D	48898131	0.00352936	CA11	49149451	0.00982439	0.448857	251321	12	GRIN2D,GRWD1,KCNJ14,CYTH2,LMTK3,SULT2B1,FAM83E,SPACA4,RPL18,SPHK2,DBP,CA11
19	25	BCAT2	49298318	0.0203719	FTL	49470135	0.0170222	0.272899	171818	9	BCAT2,HSD17B14,PLEKHA4,PPP1R15A,TULP2,NUCB1,DHDH,BAX,FTL
19	26	CGB2	49535129	0.00373591	C19orf73	49622397	0.0103041	0.25364	87269	11	CGB2,CGB1,SNAR-G1,CGB5,CGB8,CGB7,NTF4,KCNA7,SNRNP70,LIN7B,C19orf73
19	27	DKKL1	49866986	0.00207492	SIGLEC11	50464429	0.000389889	0.288774	597444	37	DKKL1,CCDC155,PTH2,SLC17A7,PIH1D1,ALDH16A1,FLT3LG,RPL13A,SNORD32A,SNORD33,SNORD34,SNORD35A,RPS11,SNORD35B,FCGRT,RCN3,NOSIP,PRRG2,PRR12,RRAS,SCAF1,IRF3,BCL2L12,PRMT1,CPT1C,TSKS,AP2A1,FUZ,MED25,PTOV1,PNKP,AKT1S1,TBC1D17,IL4I1,NUP62,ATF5,SIGLEC11
19	28	KCNC3	50815198	0.000933999	ETFB	51858096	0.00185635	0.169806	1042899	44	KCNC3,NR1H2,NAPSB,NAPSA,POLD1,SPIB,MYBPC2,FAM71E1,JOSD2,ASPDH,LRRC4B,SNAR-F,SYT3,SHANK1,CLEC11A,GPR32,ACPT,C19orf48,SNORD88B,SNORD88A,SNORD88C,KLK1,KLK15,KLK3,KLK2,KLKP1,KLK4,KLK5,KLK6,KLK7,KLK8,KLK9,KLK10,KLK11,KLK12,KLK13,KLK14,CTU1,SIGLEC9,SIGLEC7,CD33,IGLON5,VSIG10L,ETFB
19	29	ZNF577	52359055	0.00530842	NLRP12	54311176	0.00111863	0.517599	1952122	44	ZNF577,ZNF649,ZNF613,ZNF350,ZNF615,ZNF614,ZNF432,ZNF841,ZNF616,ZNF836,PPP2R1A,ZNF766,ZNF480,ZNF610,ZNF880,ZNF528,ZNF534,ZNF578,ZNF808,ZNF701,ZNF83,ZNF611,ZNF600,ZNF28,ZNF468,ZNF320,ZNF702P,ZNF160,ZNF415,ZNF347,ZNF665,ZNF677,VN1R2,VN1R4,BIRC8,ZNF845,ZNF525,ZNF765,ZNF761,ZNF813,ZNF331,LOC284379,DPRX,NLRP12
19	30	NDUFA3	54606159	0.0264694	MBOAT7	54691169	0.0164444	0.554141	85011	7	NDUFA3,TFPT,PRPF31,CNOT3,LENG1,TMC4,MBOAT7
19	31	LILRA6	54720146	0.0461305	LILRA3	54804265	0.00377162	0.823443	84120	5	LILRA6,LILRB3,LILRB5,LILRB2,LILRA3
19	32	LAIR2	55009099	0.0263363	KIR2DL4	55325972	0.0058642	0.257425	316874	12	LAIR2,KIR3DX1,LILRA2,LILRA1,LILRB1,LILRB4,LILRP2,KIR3DL3,KIR2DL3,KIR2DL1,KIR2DS4,KIR2DL4
19	33	PTPRH	55692614	0.00498791	U2AF2	56186082	0.045502	0.354635	493469	26	PTPRH,TMEM86B,HSPBP1,BRSK1,TMEM150B,SUV420H2,COX6B2,FAM71E2,IL11,TMEM190,RPL28,UBE2S,SHISA7,ISOC2,ZNF628,NAT14,SSC5D,SBK2,ZNF579,FIZ1,ZNF524,ZNF784,ZNF581,ZNF580,CCDC106,U2AF2
19	34	NLRP13	56407310	0.00995236	UBE2M	59070343	0.30947	0.452683	2663034	82	NLRP13,NLRP8,NLRP5,ZNF787,ZNF444,GALP,ZSCAN5B,ZSCAN5A,ZNF542,ZNF582,ZNF583,ZNF667,ZNF471,ZFP28,ZNF470,ZNF71,ZNF835,ZIM2,PEG3,MIMT1,USP29,ZIM3,DUXA,ZNF264,AURKC,ZNF805,ZNF460,ZNF543,ZNF304,TRAPPC2P1,ZNF547,ZNF17,ZNF548,ZNF749,VN1R1,ZNF772,ZNF419,ZNF773,ZNF549,ZNF550,ZNF416,ZIK1,ZNF530,ZNF134,ZNF211,ZSCAN4,ZNF551,ZNF776,ZNF154,ZNF671,ZNF587,ZNF586,ZNF552,FKBP1AP1,ZNF814,ZNF417,ZNF418,ZNF256,C19orf1…
20	1	C20orf96	256608	0.00855504	TRIB3	378203	0.0316494	0.678759	121596	5	C20orf96,ZCCHC3,SOX12,NRSN2,TRIB3
20	2	SNORD110	2634857	0.0485895	VPS16	2847378	0.015832	0.279689	212522	6	SNORD110,IDH3B,EBF4,CPXM1,C20orf141,VPS16
20	3	SMOX	4129425	0.046147	C20orf196	5844559	0.0384538	0.162382	1715135	12	SMOX,ADRA1D,PRNP,PRND,PRNT,RASSF2,SLC23A2,PCNA,CDS2,PROKR2,GPCPD1,C20orf196
20	4	HAO1	7863630	0.0313603	MACROD2	14034092	0.00224058	0.24311	6170463	16	HAO1,TMX4,PLCB1,PLCB4,PAK7,ANKRD5,SNAP25,MKKS,JAG1,BTBD3,SPTLC3,ISM1,TASP1,ESF1,SEL1L2,MACROD2
20	5	OVOL2	18004795	0.0190957	LOC100130264	19265240	0.0380479	0.266337	1260446	10	OVOL2,CSRP2BP,ZNF133,POLR3F,RBBP9,SEC23B,DTD1,LOC100270804,SLC24A3,LOC100130264
20	6	ACSS1	24986873	0.00491814	LOC100134868	26002430	0.00154492	0.275081	1015558	12	ACSS1,VSX1,LOC284798,ENTPD6,PYGB,ABHD12,GINS1,NINL,NANP,ZNF337,FAM182B,LOC100134868
20	7	TTLL9	30497539	0.000130672	DNMT3B	31386449	0.0227278	0.316419	888911	13	TTLL9,PDRG1,XKR7,HCK,TM9SF4,PLAGL2,POFUT1,KIF3B,ASXL1,C20orf112,C20orf203,COMMD7,DNMT3B
20	8	CBFA2T2	32150170	0.0216173	CHMP4B	32442173	0.0151056	0.343996	292004	7	CBFA2T2,NECAB3,C20orf144,E2F1,PXMP4,ZNF341,CHMP4B
20	9	C20orf173	34108569	0.0130082	RBM39	34320728	0.0277866	0.275316	212160	9	C20orf173,ERGIC3,FER1L4,SPAG4,CPNE1,RBM12,NFS1,ROMO1,RBM39
20	10	SLA2	35240923	0.0460505	RBL1	35724410	0.00494186	0.227543	483488	5	SLA2,NDRG3,DSN1,SAMHD1,RBL1
20	11	FAM83D	37554954	0.0199219	CHD6	40043705	0.00248614	0.202846	2488752	10	FAM83D,DHX35,LOC339568,MAFB,TOP1,PLCG1,ZHX3,LPIN3,EMILIN3,CHD6
20	12	PABPC1L	43538702	0.0162749	SPINT3	44144264	0.00340628	0.22883	605563	20	PABPC1L,TOMM34,STK4,KCNS1,WFDC5,WFDC12,PI3,SEMG1,SEMG2,SLPI,MATN4,RBPJL,SDC4,SYS1,SYS1-DBNDD2,TP53TG5,DBNDD2,PIGT,WFDC2,SPINT3
20	13	TNNC2	44451854	0.008327	ZNFX1	47894756	0.0423021	0.171947	3442903	32	TNNC2,SNX21,ACOT8,ZSWIM3,ZSWIM1,NEURL2,CTSA,PLTP,PCIF1,ZNF335,MMP9,SLC12A5,NCOA5,CD40,CDH22,SLC35C2,ELMO2,ZNF334,SLC13A3,TP53RK,SLC2A10,EYA2,ZMYND8,LOC100131496,NCOA3,SULF2,PREX1,ARFGEF2,CSE1L,STAU1,DDX27,ZNFX1
20	14	AURKA	54944444	0.000213846	SPO11	55919049	0.00536504	0.177872	974606	7	AURKA,CSTF1,CASS4,GCNT7,TFAP2C,BMP7,SPO11
20	15	TAF4	60549853	0.000369142	LAMA5	60942368	0.0488243	0.242667	392516	8	TAF4,LSM14B,PSMA7,SS18L1,HRH3,OSBPL2,ADRM1,LAMA5
20	16	ARFGAP1	61904164	0.034384	RGS19	62710845	0.00512484	0.320262	806682	26	ARFGAP1,COL20A1,KCNQ2,EEF1A2,PPDPF,PTK6,SRMS,C20orf195,GMEB2,STMN3,RTEL1,TNFRSF6B,ARFRP1,ZGPAT,LIME1,SLC2A4RG,ZBTB46,TPD52L2,DNAJC5,UCKL1,ZNF512B,SAMD10,PRPF6,SOX18,TCEA2,RGS19
21	1	ABCC13	15646119	0.0483271	USP25	17252377	0.00618148	0.184043	1606259	5	ABCC13,HSPA13,SAMSN1,NRIP1,USP25
21	2	BRWD1	40557403	0.0071049	TMPRSS2	42879992	0.0548605	0.234323	2322590	16	BRWD1,HMGN1,WRB,LCA5L,SH3BGR,B3GALT5,C21orf88,IGSF5,PCP4,DSCAM,BACE2,PLAC4,FAM3B,MX2,MX1,TMPRSS2
21	3	ABCG1	43619798	0.00383438	CRYAA	44592913	0.00393122	0.237486	973116	15	ABCG1,TFF3,TFF2,TFF1,TMPRSS3,UBASH3A,RSPH1,SLC37A1,PDE9A,WDR4,NDUFV3,PKNOX1,CBS,U2AF1,CRYAA
21	4	RRP1	45209417	0.0108906	C21orf2	45754407	0.0415109	0.282876	544991	11	RRP1,LOC284837,AGPAT3,TRAPPC10,PWP2,C21orf33,ICOSLG,DNMT3L,AIRE,PFKL,C21orf2
21	5	SUMO3	46225531	0.00363101	COL6A1	47424963	0.0338529	0.164564	1199433	11	SUMO3,PTTG1IP,ITGB2,C21orf67,ADARB1,POFUT2,LOC642852,COL18A1,SLC19A1,PCBP3,COL6A1
22	1	PRODH	18900286	0.00440451	DGCR11	19035888	0.000974069	0.203674	135603	6	PRODH,DGCR5,DGCR9,DGCR10,DGCR2,DGCR11
22	2	CLDN5	19510546	0.033013	MED15	20918975	0.0101679	0.437496	1408430	19	CLDN5,TBX1,GNB1L,C22orf29,TXNRD2,COMT,ARVCF,DGCR8,TRMT2A,RANBP1,ZDHHC8,RTN4R,DGCR6L,PI4KAP1,RIMBP3,ZNF74,SCARF2,KLHL22,MED15
22	3	BCR	21642517	0.00234129	TOP3B	22322088	0.0432887	0.292043	679572	13	BCR,RIMBP3C,HIC2,PI4KAP2,UBE2L3,YDJC,CCDC116,SDF2L1,PPIL2,YPEL1,MAPK1,PPM1F,TOP3B
22	4	RAB36	23487512	0.0413996	RGL4	24041363	0.0367607	0.412198	553852	5	RAB36,ZDHHC8P1,IGLL1,C22orf43,RGL4
22	5	MMP11	24115035	0.031579	DDT	24316680	0.0179868	0.267315	201646	8	MMP11,SMARCB1,DERL3,SLC2A11,MIF,GSTT2,DDTL,DDT
22	6	GSTTP2	24385937	0.00429154	CRYBB3	25603326	0.0496454	0.270307	1217390	16	GSTTP2,CABIN1,SUSD2,GGT5,POM121L9P,ADORA2A,UPB1,SNRPD3,GGT1,POM121L10P,PIWIL3,TOP1P2,SGSM1,TMEM211,KIAA1671,CRYBB3
22	7	CHEK2	29083730	0.0051045	NIPSNAP1	29977085	0.032231	0.380601	893356	18	CHEK2,HSCB,CCDC117,XBP1,ZNRF3,C22orf31,KREMEN1,EMID1,RHBDD3,EWSR1,GAS2L1,RASL10A,AP1B1,RFPL1S,RFPL1,NEFH,THOC5,NIPSNAP1
22	8	GATSL3	30681106	0.000658138	SDC4P	30877743	0.014285	0.403619	196638	8	GATSL3,TBC1D10A,SF3A1,CCDC157,RNF215,SEC14L2,SEC14L3,SDC4P,SEC14L4
22	9	OSBP2	31089768	0.00572131	EIF4ENIF1	31847246	0.0195884	0.305172	757479	13	OSBP2,MORC2,TUG1,SMTN,SELM,INPP5J,PLA2G3,RNF185,LIMK2,PIK3IP1,PATZ1,DRG1,EIF4ENIF1
22	10	TMPRSS6	37461478	0.00230824	MAFF	38612517	0.000240495	0.280542	1151040	31	TMPRSS6,IL2RB,C1QTNF6,SSTR3,RAC2,CYTH4,ELFN2,MFNG,CARD10,CDC42EP1,LGALS2,GGA1,SH3BP1,PDXP,LGALS1,NOL12,TRIOBP,H1F0,GCAT,GALR3,ANKRD54,EIF3L,MICALL1,C22orf23,POLR2F,SOX10,PICK1,SLC16A8,BAIAP2L2,PLA2G6,MAFF
22	11	CBY1	39052657	0.000156685	SGSM3	40802553	0.0193467	0.256027	1749897	32	CBY1,TOMM22,JOSD1,GTPBP1,SUN2,DNAL4,NPTXR,CBX6,APOBEC3A,APOBEC3B,APOBEC3C,APOBEC3D,APOBEC3F,APOBEC3G,APOBEC3H,CBX7,PDGFB,RPL3,SNORD43,SYNGR1,TAB1,MGAT3,SMCR7L,ATF4,RPS19BP1,CACNA1I,ENTHD1,GRAP2,FAM83F,TNRC6B,ADSL,SGSM3
22	12	NHP2L1	42069936	0.0458032	SEPT3	42394225	0.0401403	0.395863	324290	8	NHP2L1,C22orf46,MEI1,CCDC134,SREBF2,TNFRSF13C,CENPM,SEPT3
22	13	TCF20	42556018	0.0227525	SERHL2	42967907	0.0162906	0.18899	411890	5	TCF20,NFAM1,SERHL,RRP7A,SERHL2
22	14	ARFGAP3	43192531	0.00490087	SCUBE1	43739394	0.0292963	0.346514	546864	8	ARFGAP3,PACSIN2,TTLL1,BIK,MCAT,TSPO,TTLL12,SCUBE1
22	15	PRR5	45064426	0.00433858	ATXN10	46241187	0.00202996	0.19129	1176762	11	PRR5,PRR5-ARHGAP8,ARHGAP8,PHF21B,NUP50,UPK3A,FAM118A,SMC1B,RIBC2,FBLN1,ATXN10
22	16	GTSE1	46692637	0.00217364	CPT1B	51016506	0.00483635	0.286976	4323870	36	GTSE1,TRMU,CELSR1,GRAMD4,CERK,TBC1D22A,FAM19A5,C22orf34,BRD1,LOC90834,ZBED4,ALG12,CRELD2,PIM3,IL17REL,MLC1,MOV10L1,PANX2,TRABD,SELO,TUBGCP6,HDAC10,MAPK12,MAPK11,PLXNB2,SBF1,ADM2,MIOX,LMF2,NCAPH2,SCO2,TYMP,ODF3B,KLHDC7B,CHKB-CPT1B,CPT1B
X	1	GRPR	16141423	0.000253019	BEND2	18239024	0.0106247	0.195679	2097602	11	GRPR,CTPS2,S100G,SYAP1,TXLNG,RBBP7,REPS2,NHS,SCML1,RAI2,BEND2
X	2	KLHL15	24001832	0.011873	PCYT1B	24665455	0.00281648	0.416216	663624	5	KLHL15,EIF2S3,ZFX,PDK3,PCYT1B
X	3	NDUFB11	47001614	0.00439181	SNORA11C	47248175	0.0287555	0.195817	246562	8	NDUFB11,RBM10,UBA1,INE1,CDK16,USP11,ZNF157,SNORA11C
X	4	SLC38A5	48316926	0.00312508	FOXP3	49114984	0.023966	0.308846	798059	33	SLC38A5,FTSJ1,PORCN,EBP,TBC1D25,RBM3,WDR13,WAS,SUV39H1,GLOD5,GATA1,HDAC6,ERAS,PCSK1N,TIMM17B,PQBP1,SLC35A2,PIM2,OTUD5,KCND1,GRIPAP1,TFE3,CCDC120,PRAF2,WDR45,GPKOW,MAGIX,PLP2,PRICKLE3,SYP,CACNA1F,CCDC22,FOXP3
X	5	NUDT10	51075082	0.000995492	SNORA11D	51806569	0.0178273	0.538248	731488	7	NUDT10,NUDT11,GSPT2,MAGED1,MAGED4,MAGED4B,SNORA11D
X	6	GPR173	53078505	0.0072085	GNL3L	54589229	0.00775335	0.331106	1510725	14	GPR173,TSPYL2,KDM5C,IQSEC2,SMC1A,RIBC1,HSD17B10,HUWE1,PHF8,FAM120C,WNK3,TSR2,FGD1,GNL3L
X	7	ZXDA	57931863	0.00512733	MTMR8	63615333	0.0401988	0.319276	5683471	6	ZXDA,SPIN4,LOC92249,ARHGEF9,ASB12,MTMR8
X	8	PDZD11	69506210	0.00405393	CXorf65	70326638	0.00443138	0.160155	820429	9	PDZD11,KIF4A,GDPD2,DLG3,TEX11,SLC7A3,SNX12,FOXO4,CXorf65
X	9	FLJ44635	71364033	0.00275439	MAGEE2	75005079	0.0172768	0.170457	3641047	24	FLJ44635,PIN4,ERCC6L,RPS4X,CITED1,HDAC8,PHKA1,DMRTC1,PABPC1L2B,PABPC1L2A,NAP1L6,NAP1L2,CDX4,CHIC1,TSIX,XIST,ZCCHC13,SLC16A2,RLIM,KIAA2022,ABCB7,UPRT,ZDHHC15,MAGEE2
X	10	CYSLTR1	77528129	0.0037838	POU3F4	82764775	0.048717	0.174768	5236647	12	CYSLTR1,ZCCHC5,LPAR4,P2RY10,GPR174,ITM2A,TBX22,FAM46D,BRWD3,HMGN5,SH3BGRL,POU3F4
X	11	BTK	100604434	0.000103973	FAM199X	103440582	0.0157823	0.260736	2836149	45	BTK,RPL36A,GLA,HNRNPH2,ARMCX1,ARMCX6,ARMCX3,ARMCX2,NXF5,ZMAT1,TCEAL2,TCEAL6,BEX5,NXF2,TMSB15A,NXF4,ARMCX5,GPRASP1,GPRASP2,BHLHB9,RAB40AL,BEX1,NXF3,BEX4,TCEAL8,TCEAL5,BEX2,TCEAL7,WBP5,NGFRAP1,RAB40A,TCEAL4,TCEAL3,TCEAL1,MORF4L2,GLRA4,TMEM31,PLP1,RAB9B,TMSB15B,H2BFXP,H2BFWT,H2BFM,ZCCHC18,FAM199X
X	12	SNORD96B	109468216	0.00143908	ZCCHC16	111700473	0.0269611	0.277687	2232258	8	SNORD96B,RGAG1,PAK3,CAPN6,DCX,ALG13,TRPC5,ZCCHC16
X	13	UBE2A	118708498	0.0208224	RNF113A	119005791	0.00133206	0.174977	297294	8	UBE2A,NKRF,sep-06,ANKRD58,RPL39,SNORA69,UPF3B,RNF113A
X	14	CT47A1	120011344	0.00618171	CT47A6	120095337	0.00169147	0.433028	83994	5	CT47A1,CT47A10,CT47A2,CT47A7,CT47A6
X	15	SSR4	153059629	0.00310826	TMEM187	153248646	0.0190182	0.2864	189018	9	SSR4,PDZD4,L1CAM,AVPR2,ARHGAP4,NAA10,RENBP,HCFC1,TMEM187
X	16	EMD	153607596	0.00141674	G6PD	153775233	0.045994	0.305824	167638	14	EMD,RPL10,SNORA70,DNASE1L1,TAZ,ATP6AP1,GDI1,FAM50A,PLXNA3,LAGE3,UBL4A,SLC10A3,FAM3A,G6PD

## Sheet: CODs from cancer breast
S2.2 Table. List of all COS from breast cancer.
chr	COD	Gene.start	bp.start	pvalue.start	Gene.end	bp.end	pvalue.end	coexpr.average	length.bp	length	all.genes
1	1	SAMD11	860529	0.00085884	DFFB	3782564	0.00163238	0.264849	2922036	70	SAMD11,NOC2L,KLHL17,PLEKHN1,C1orf170,HES4,ISG15,AGRN,C1orf159,TTLL10,TNFRSF18,TNFRSF4,SDF4,B3GALT6,FAM132A,UBE2J2,SCNN1D,ACAP3,PUSL1,CPSF3L,GLTPD1,TAS1R3,DVL1,MXRA8,AURKAIP1,CCNL2,LOC148413,MRPL20,TMEM88B,VWA1,ATAD3C,ATAD3B,ATAD3A,SSU72,MIB2,MMP23B,CDK11B,MMP23A,CDK11A,SLC35E2,SLC35E2,NADK,GNB1,CALML6,TMEM52,KIAA1751,GABRD,PRKCZ,C1orf86,SKI,MORN1,LOC100129534,RER1,PEX10,PLCH2,PANK4,HES5,LOC115110…
1	2	NOL9	6581406	0.0152621	DNAJC11	6761966	0.0445426	0.194332	180561	7	NOL9,TAS1R1,ZBTB48,KLHL21,PHF13,THAP3,DNAJC11
1	3	PRAMEF12	12834983	0.00352626	PRAMEF22	13038381	0.219284	0.336076	203399	12	PRAMEF12,PRAMEF1,PRAMEF11,LOC649330,HNRNPCL1,PRAMEF2,PRAMEF4,PRAMEF10,PRAMEF8,PRAMEF5,PRAMEF6,PRAMEF22
1	4	NECAP2	16767166	0.00470004	ESPNP	17046652	0.00907345	0.267892	279487	6	NECAP2,CROCCL2,NBPF1,CROCCL1,MST1P2,ESPNP
1	5	MRTO4	19578074	0.00137873	CAPZB	19811201	0.00233743	0.399616	233128	6	MRTO4,AKR7L,AKR7A3,AKR7A2,PQLC2,CAPZB
1	6	SFN	27189786	0.000454455	TMEM222	27662891	0.0408951	0.254753	473106	11	SFN,GPN2,GPATCH3,NR0B2,NUDC,C1orf172,TRNP1,FAM46B,SLC9A1,WDTC1,TMEM222
1	7	SCARNA1	28160911	0.00201697	TRNAU1AP	28905057	0.00795966	0.185114	744147	15	SCARNA1,PPP1R8,RPA2,SMPDL3B,XKR8,EYA3,PTAFR,DNAJC8,ATPIF1,SESN2,MED18,PHACTR4,RCC1,SNHG3,TRNAU1AP
1	8	C1orf216	36181232	0.0316624	LSM10	36859730	0.0346912	0.166129	678499	10	C1orf216,CLSPN,TEKT2,ADPRHL2,COL8A2,TRAPPC3,MAP7D1,THRAP3,STK40,LSM10
1	9	DNALI1	38022519	0.018845	AKIRIN1	39471737	0.00855093	0.156199	1449219	21	DNALI1,GNL2,RSPO1,C1orf109,CDCA8,EPHA10,MANEAL,YRDC,C1orf122,MTF1,INPP5B,SNORA63,SF3A3,FHL3,UTP11L,POU3F1,RRAGC,MYCBP,GJA9,RHBDL2,AKIRIN1
1	10	LOC100130557	41154751	0.00185227	SCMH1	41625605	0.0155403	0.285596	470855	6	LOC100130557,NFYC,KCNQ4,CITED4,SLFNL1,SCMH1
1	11	PPIH	43124047	0.0319712	EBNA1BP2	43637986	0.0129035	0.202817	513940	11	PPIH,YBX1,CLDN19,LEPRE1,C1orf50,CCDC23,ERMAP,ZNF691,SLC2A1,FAM183A,EBNA1BP2
1	12	MPL	43803474	0.0128434	KIF2C	45233438	0.0298416	0.262997	1429965	22	MPL,CDC20,ELOVL1,MED8,HYI,PTPRF,KDM4A,ST3GAL3,ARTN,IPO13,DPH2,ATP6V0B,B4GALT2,SLC6A9,CCDC24,KLF17,DMAP1,ERI3,RNF220,TMEM53,C1orf228,KIF2C
1	13	HECTD3	45468219	0.0256579	PRDX1	45987610	0.0559436	0.201999	519392	11	HECTD3,UROD,ZSWIM5,LOC400752,HPDL,MUTYH,TOE1,TESK2,CCDC163P,MMACHC,PRDX1
1	14	CYP4B1	47276744	0.00898615	CYP4Z1	47583992	0.00698875	0.354581	307249	5	CYP4B1,CYP4Z2P,CYP4A11,CYP4X1,CYP4Z1
1	15	C1orf185	51567905	0.000141904	FAM159A	53122737	0.018686	0.215519	1554833	16	C1orf185,RNF11,TTC39A,EPS15,OSBPL9,NRD1,RAB3B,TXNDC12,KTI12,BTF3L4,ZFYVE9,CC2D1B,PRPF38A,ZCCHC11,GPX7,FAM159A
1	16	MRPL37	54665839	0.0157654	TTC4	55208328	0.0173859	0.255026	542490	5	MRPL37,SSBP3,ACOT11,FAM151A,TTC4
1	17	DOCK7	62939652	0.0140508	LEPROT	65893692	0.0106283	0.179068	2954041	16	DOCK7,ANGPTL3,ATG4C,FOXD3,ALG6,ITGB3BP,EFCAB7,DLEU2L,PGM1,ROR1,UBE2U,CACHD1,RAVER2,JAK1,DNAJC6,LEPROT
1	18	NEGR1	71868624	0.00263529	TYW3	75232360	0.00928014	0.246815	3363737	7	NEGR1,LRRIQ3,FPGT,TNNI3K,C1orf173,CRYZ,TYW3
1	19	ST6GALNAC5	77333185	0.0012116	FUBP1	78444777	0.0383934	0.284568	1111593	8	ST6GALNAC5,PIGK,AK5,ZZZ3,USP33,FAM73A,NEXN,FUBP1
1	20	PRKACB	84630648	0.00772741	RPF1	84964033	0.000889081	0.472881	333386	5	PRKACB,SAMD13,UOX,DNASE2B,RPF1
1	21	SYDE2	85623355	0.00656527	CYR61	86049648	0.0453536	0.169712	426294	5	SYDE2,C1orf52,BCL10,DDAH1,CYR61
1	22	CLCA2	86889768	0.0433408	BARHL2	91182794	0.00199477	0.173523	4293027	25	CLCA2,CLCA1,CLCA4,CLCA3P,SH3GLB1,HS2ST1,LOC339524,LMO4,PKN2,GTF2B,CCBL2,RBMXL1,GBP3,GBP1,GBP2,GBP7,GBP4,GBP5,GBP6,LRRC8B,LRRC8C,LRRC8D,GEMIN8P4,ZNF326,BARHL2
1	23	TGFBR3	92145899	0.0484234	GLMN	92764566	0.0150348	0.248534	618668	7	TGFBR3,BRDT,EPHX4,BTBD8,KIAA1107,C1orf146,GLMN
1	24	FAM69A	93307716	0.0242513	TMEM56	95663161	0.0181944	0.246423	2355446	17	FAM69A,MTF2,TMED5,CCDC18,DR1,FNBP1L,BCAR3,DNTTIP2,GCLM,ABCA4,ARHGAP29,ABCD3,F3,SLC44A3,CNN3,ALG14,TMEM56
1	25	FRRS1	100174258	0.0118048	LRRC39	100643829	0.0193965	0.304891	469572	7	FRRS1,AGL,SLC35A3,HIAT1,SASS6,CCDC76,LRRC39
1	26	VAV3	108113781	4.97255e-05	C1orf194	109655369	0.0199317	0.196574	1541589	16	VAV3,SLC25A24,NBPF4,NBPF6,FAM102B,PRPF38B,FNDC7,STXBP3,AKNAD1,GPSM2,CLCC1,WDR47,TAF13,TMEM167B,SCARNA2,C1orf194
1	27	MAGI3	113933474	0.00436661	AMPD1	115238239	0.00141471	0.313864	1304766	14	MAGI3,PHTF1,RSBN1,PTPN22,BCL2L15,AP4B1,DCLRE1B,HIPK1,OLFML3,SYT6,TRIM33,BCAS2,DENND2C,AMPD1
1	28	SLC22A15	116519118	0.00118429	WDR3	118484470	0.0133248	0.48971	1965353	14	SLC22A15,ATP1A1,CD58,IGSF3,CD2,PTGFRN,CD101,TTF2,TRIM45,VTCN1,MAN1A2,FAM46C,GDAP2,WDR3
1	29	LIX1L	145477084	0.019269	GPR89C	145924049	0.00873498	0.247455	446966	14	LIX1L,RBM8A,GNRHR2,PEX11B,ITGA10,ANKRD35,PIAS3,NUDT17,POLR3C,RNF115,CD160,PDZK1,GPR89A,GPR89C
1	30	FCGR1C	149369293	0.00688809	ENSA	150601609	0.0256975	0.146526	1232317	29	FCGR1C,HIST2H2BF,FCGR1A,HIST2H3D,HIST2H4A,HIST2H3C,HIST2H2BE,HIST2H2AC,HIST2H2AB,BOLA1,SV2A,SF3B4,MTMR11,OTUD7B,VPS45,PLEKHO1,ANP32E,CA14,APH1A,C1orf54,C1orf51,MRPS21,PRPF3,RPRD2,TARS2,ECM1,ADAMTSL4,MCL1,ENSA
1	31	SETDB1	150898814	0.00170966	LINGO4	151775180	0.0355305	0.253997	876367	31	SETDB1,ANXA9,FAM63A,PRUNE,BNIPL,C1orf56,CDC42SE1,MLLT11,GABPB2,SEMA6C,TNFAIP8L2,LYSMD1,SCNM1,TMOD4,VPS72,PIP5K1A,PSMD4,ZNF687,PI4KB,RFX5,SELENBP1,PSMB4,POGZ,CGN,TUFT1,SNX27,CELF3,MRPL9,OAZ3,TDRKH,LINGO4
1	32	HRNR	152184551	0.00303453	S100A13	153599539	0.0186195	0.282141	1414989	56	HRNR,FLG,FLG2,CRNN,LCE5A,CRCT1,LCE3E,LCE3D,LCE3C,LCE3B,LCE3A,LCE2D,LCE2C,LCE2B,LCE2A,LCE4A,C1orf68,KPRP,LCE1F,LCE1E,LCE1D,LCE1C,LCE1B,LCE1A,LCE6A,SMCP,IVL,SPRR4,SPRR1A,SPRR3,SPRR1B,SPRR2D,SPRR2A,SPRR2B,SPRR2E,SPRR2F,SPRR2C,SPRR2G,LELP1,LOR,PGLYRP3,PGLYRP4,S100A9,S100A12,S100A8,S100A7A,S100A7L2,S100A7,S100A6,S100A5,S100A4,S100A3,S100A2,S100A16,S100A14,S100A13
1	33	NPR1	153651163	0.000619505	JTB	153950451	0.00453638	0.221782	299289	9	NPR1,INTS3,SLC27A3,GATAD2B,DENND4B,CRTC2,SLC39A1,CREB3L4,JTB
1	34	KCNN3	154669941	0.00317242	SYT11	155854990	0.0449311	0.269178	1185050	37	KCNN3,PMVK,PBXIP1,PYGO2,SHC1,CKS1B,FLAD1,LENEP,ZBTB7B,DCST2,DCST1,ADAM15,EFNA3,EFNA4,EFNA1,DPM3,KRTCAP2,TRIM46,MUC1,THBS3,MTX1,GBAP1,GBA,FAM189B,SCAMP3,CLK2,HCN3,PKLR,FDPS,RUSC1,ASH1L,MSTO1,YY1AP1,DAP3,MSTO2P,GON4L,SYT11
1	35	ARHGEF2	155916629	0.00157531	C1orf85	156265480	0.00640834	0.288621	348852	14	ARHGEF2,SSR2,UBQLN4,RAB25,MEX3A,LMNA,SEMA4A,SLC25A44,PMF1,BGLAP,PAQR6,SMG5,TMEM79,C1orf85
1	36	HAPLN2	156589790	0.0010877	HDGF	156721085	0.00275521	0.177153	131296	7	HAPLN2,BCAN,NES,CRABP2,ISG20L2,MRPL24,HDGF
1	37	CYCSP52	157098153	0.00203903	CD1B	158301321	0.000748705	0.269979	1203169	12	CYCSP52,FCRL5,FCRL4,FCRL3,FCRL2,FCRL1,CD5L,KIRREL,CD1D,CD1A,CD1C,CD1B
1	38	SLAMF6	160454819	0.00136321	LY9	160772536	0.0213425	0.742734	317718	6	SLAMF6,CD84,SLAMF1,CD48,SLAMF7,LY9
1	39	TSTD1	161007421	0.00343603	NR1I3	161206388	0.0487069	0.321013	198968	18	TSTD1,USF1,ARHGAP30,PVRL4,KLHDC9,PFDN2,NIT1,DEDD,UFC1,USP21,PPOX,B4GALT3,ADAMTS4,NDUFS2,FCER1G,APOA2,TOMM40L,NR1I3
1	40	FCGR2A	161475204	0.0167886	FCGR2B	161643863	0.00758417	0.3388	168660	7	FCGR2A,HSPA6,FCGR3A,FCGR2C,HSPA7,FCGR3B,FCGR2B
1	41	MGST3	165600109	0.00901041	POGK	166819948	0.00394997	0.229146	1219840	7	MGST3,ALDH9A1,TMCO1,UCK2,FAM78B,FMO9P,POGK
1	42	MPZL1	167691186	0.000548498	TBX19	168283664	0.000760532	0.275606	592479	8	MPZL1,ADCY10,BRP44,DCAF6,GPR161,TIPRL,SFT2D2,TBX19
1	43	C1orf21	184356149	0.033059	C1orf27	186390503	0.0255057	0.242196	2034355	9	C1orf21,EDEM3,FAM129A,RNF2,IVNS1ABP,HMCN1,PRG4,TPR,C1orf27
1	44	SYT2	202559724	0.0100777	CYB5R1	202936404	0.00629804	0.319745	376681	7	SYT2,KDM5B,LOC148709,RABIF,KLHL12,ADIPOR1,CYB5R1
1	45	MFSD4	205538111	0.000858252	PM20D1	205819276	0.0934985	0.215905	281166	7	MFSD4,ELK4,SLC45A3,NUCKS1,RAB7L1,SLC41A1,PM20D1
1	46	SERTAD4	210406194	0.00677076	PPP2R5A	212535205	0.0388608	0.214171	2129012	12	SERTAD4,HHAT,KCNH1,RCOR3,TRAF5,RD3,SLC30A1,NEK2,LPGAT1,INTS7,DTL,PPP2R5A
1	47	C1orf227	213003484	0.0273093	PTPN14	214638300	0.0223372	0.156093	1634817	8	C1orf227,FLVCR1,VASH2,ANGEL2,RPS6KC1,PROX1,SMYD2,PTPN14
1	48	RRP15	218458628	0.0257295	RAB3GAP2	220445843	0.00583333	0.281881	1987216	8	RRP15,TGFB2,LYPLAL1,SLC30A10,EPRS,BPNT1,IARS2,RAB3GAP2
1	49	TAF1A	222731243	0.0212692	LBR	225615815	0.0186585	0.175848	2884573	19	TAF1A,MIA3,AIDA,FAM177B,DISP1,TLR5,SUSD4,C1orf65,CAPN8,CAPN2,TP53BP2,FBXO28,DEGS1,NVL,CNIH4,WDR26,CNIH3,DNAH14,LBR
1	50	GJC2	228345459	0.040908	EGLN1	231556057	0.00200811	0.175665	3210599	30	GJC2,OBSCN,TRIM11,TRIM17,HIST3H3,HIST3H2A,HIST3H2BB,RNF187,RHOU,RAB4A,SPHAR,ACTA1,NUP133,ABCB10,TAF5L,URB2,GALNT2,PGBD5,COG2,AGT,CAPN9,C1orf198,TTC13,ARV1,FAM89A,TRIM67,C1orf131,GNPAT,EXOC8,EGLN1
1	51	PCNXL2	233119881	0.0276106	TBCE	235600789	0.0234707	0.261127	2480909	12	PCNXL2,KIAA1804,KCNK1,SLC35F3,TARBP1,IRF2BP2,TOMM20,SNORA14B,ARID4B,RBM34,GGPS1,TBCE
1	52	AHCTF1	247012916	0.0349448	ZNF124	247313252	0.0394105	0.432363	300337	6	AHCTF1,ZNF695,ZNF670,ZNF669,C1orf229,ZNF124
1	53	OR1C1	247920763	0.000401192	OR2W3	248059833	0.0038297	0.284853	139071	5	OR1C1,OR14A16,OR11L1,TRIM58,OR2W3
2	1	TSSC1	3192740	0.00955738	COLEC11	3692234	0.00326287	0.340984	499495	5	TSSC1,ADI1,RNASEH1,RPS7,COLEC11
2	2	MBOAT2	8996700	0.0160455	NOL10	10830113	0.00829553	0.336179	1833414	16	MBOAT2,ASAP2,ITGB1BP1,CPSF3,IAH1,ADAM17,YWHAQ,TAF1B,GRHL1,KLF11,CYS1,RRM2,C2orf48,HPCAL1,ODC1,NOL10
2	3	DTNB	25606205	0.00893584	GPR113	26541917	0.0417383	0.214184	935713	7	DTNB,ASXL2,KIF3C,RAB10,HADHA,HADHB,GPR113
2	4	MAPRE3	27237632	0.00616044	CGREF1	27327605	0.00374552	0.24295	89974	7	MAPRE3,TMEM214,AGBL5,OST4,EMILIN1,KHK,CGREF1
2	5	SLC30A3	27477439	0.00778119	NRBP1	27665124	0.0110096	0.23909	187686	11	SLC30A3,DNAJC5G,TRIM54,UCN,MPV17,GTF3C2,EIF2B4,SNX17,ZNF513,PPM1G,NRBP1
2	6	DPY30	32248971	0.00377436	RASGRP3	33708003	0.0163118	0.217108	1459033	10	DPY30,SPAST,SLC30A6,NLRC4,YIPF4,BIRC6,TTC27,LOC100271832,LTBP1,RASGRP3
2	7	VIT	36923832	0.00084642	CDC42EP3	37873730	0.0073603	0.223546	949899	10	VIT,STRN,HEATR5B,CCDC75,EIF2AK2,SULT6B1,CEBPZ,PRKD3,QPCT,CDC42EP3
2	8	ATP6V1E2	46739169	0.013183	FOXN2	48606434	0.0349238	0.232114	1867266	16	ATP6V1E2,RHOQ,PIGF,CRIPT,SOCS5,LOC100134259,MCFD2,TTC7A,C2orf61,CALM2,EPCAM,MSH2,KCNK12,MSH6,FBXO11,FOXN2
2	9	FAM161A	62051982	0.0234589	RAB1A	65357435	0.0357091	0.201423	3305454	17	FAM161A,CCT4,COMMD1,B3GNT2,TMEM17,EHBP1,LOC100132215,OTX1,MDH1,UGP2,VPS54,PELI1,AFTPH,SERTAD2,SLC1A4,CEP68,RAB1A
2	10	PPP3R1	68405988	0.00472714	APLF	68772444	0.0101046	0.198942	366457	5	PPP3R1,CNRIP1,PLEK,FBXO48,APLF
2	11	DUSP11	73989324	0.002265	DOK1	74784678	0.00305102	0.195557	795355	27	DUSP11,C2orf78,STAMBP,ACTG2,DGUOK,TET3,BOLA3,MTHFD2,SLC4A5,DCTN1,C2orf81,WDR54,RTKN,INO80B,WBP1,MOGS,CCDC142,MRPL53,TTC31,LBX2,PCGF1,TLX2,DQX1,AUP1,HTRA2,LOXL3,DOK1
2	12	SH2D6	85646053	0.0281943	TMEM150A	85829792	0.0181582	0.20502	183740	7	SH2D6,MAT2A,GGCX,VAMP8,VAMP5,RNF181,TMEM150A
2	13	LMAN2L	97371666	0.00707168	SEMA4C	97529065	0.0481144	0.337888	157400	6	LMAN2L,CNNM4,CNNM3,ANKRD23,ANKRD39,SEMA4C
2	14	GCC2	109065576	0.0109929	ANKRD57	110376564	0.00657998	0.282559	1310989	8	GCC2,LIMS1,RANBP2,CCDC138,EDAR,SH3RF3,sep-10,ANKRD57
2	15	SLC35F5	114471929	0.0107114	MARCO	119752236	0.0278315	0.164993	5280308	8	SLC35F5,ACTR3,DPP10,DDX18,CCDC93,INSIG2,EN1,MARCO
2	16	MYO7B	128377556	0.0280365	SAP130	128770728	0.00753757	0.242506	393173	8	MYO7B,LIMS2,GPR17,SFT2D3,WDR33,POLR2D,AMMECR1L,SAP130
2	17	MGAT5	135011829	0.00687696	MCM6	136634047	0.0149749	0.233375	1622219	10	MGAT5,TMEM163,ACMSD,CCNT2,RAB3GAP1,ZRANB3,R3HDM1,UBXN4,LCT,MCM6
2	18	RIF1	152266399	0.033129	PRPF40A	153526529	0.0294322	0.340728	1260131	7	RIF1,NEB,ARL5A,CACNB4,STAM2,FMNL2,PRPF40A
2	19	UPP2	158851690	0.00108051	ITGB6	161056589	0.0311851	0.202049	2204900	12	UPP2,CCDC148,PKP4,DAPL1,TANC1,WDSUB1,BAZ2B,MARCH7,CD302,LY75,PLA2R1,ITGB6
2	20	FASTKD1	170386262	0.0012339	DLX1	172951866	0.0275645	0.202026	2565605	20	FASTKD1,PPIG,PHOSPHO2,KLHL23,SSB,METTL5,UBR3,MYO3B,LOC440925,SP5,GAD1,GORASP2,TLK1,METTL8,DCAF17,CYBRD1,DYNC1I2,SLC25A12,HAT1,DLX1
2	21	NFE2L2	178095030	0.00949527	TTC30A	178483694	0.022255	0.409169	388665	5	NFE2L2,LOC100130691,AGPS,TTC30B,TTC30A
2	22	PLEKHA3	179345198	0.00284859	CWC22	180824463	0.00668985	0.212177	1479266	6	PLEKHA3,TTN,CCDC141,SESTD1,ZNF385B,CWC22
2	23	FRZB	183698004	0.000283895	ZC3H15	187374087	0.0182033	0.190926	3676084	6	FRZB,NCKAP1,DUSP19,NUP35,ZNF804A,ZC3H15
2	24	SLC40A1	190425315	0.000709342	NAB1	191557492	0.0175724	0.258691	1132178	13	SLC40A1,ASNSD1,ANKAR,OSGEPL1,ORMDL1,PMS1,MSTN,C2orf88,HIBCH,INPP1,MFSD6,TMEM194B,NAB1
2	25	STK17B	196998306	0.00582172	ANKRD44	197987516	0.0101682	0.189871	989211	7	STK17B,HECW2,CCDC150,GTF3C3,C2orf66,PGAP1,ANKRD44
2	26	NIF3L1	201754049	0.0341232	CDK15	202726259	0.00202072	0.158627	972211	14	NIF3L1,FAM126B,NDUFB3,CFLAR,CASP10,CASP8,ALS2CR12,TRAK2,STRADB,ALS2CR11,ALS2CR4,MPP4,ALS2,CDK15
2	27	BMPR2	203241049	0.00651447	CYP20A1	204170563	0.0227168	0.336122	929515	7	BMPR2,FAM117B,ICA1L,WDR12,ALS2CR8,NBEAL1,CYP20A1
2	28	SLC23A3	220032651	0.000909145	TUBA4A	220118638	0.0178696	0.248557	85988	9	SLC23A3,FAM134A,ZFAND2B,ABCB6,ATG9A,ANKZF1,GLB1L,STK16,TUBA4A
2	29	SPEG	220308395	0.00475193	INHA	220440435	0.00719303	0.22012	132041	7	SPEG,GMPPA,ACCN4,CHPF,TMEM198,OBSL1,INHA
2	30	SLC16A14	230910372	0.000393958	SP100	231327299	0.00717803	0.346724	416928	5	SLC16A14,SP110,SP140,SP140L,SP100
2	31	UGT1A8	234526290	0.0172879	DNAJB3	234652661	0.0201095	0.511455	126372	9	UGT1A8,UGT1A10,UGT1A9,UGT1A7,UGT1A6,UGT1A5,UGT1A4,UGT1A3,DNAJB3
2	32	GPC1	241375114	0.00102216	CAPN10	241535273	0.00666007	0.290518	160160	6	GPC1,PP14571,ANKMY1,DUSP28,RNPEPL1,CAPN10
2	33	FARP2	242295663	0.0388338	ING5	242659600	0.0193114	0.452102	363938	7	FARP2,STK25,BOK,THAP4,ATG4B,DTYMK,ING5
3	1	SUMF1	3823035	0.0102046	EGOT	4793274	0.0136522	0.153203	970240	5	SUMF1,LRRN1,SETMAR,ITPR1,EGOT
3	2	MTMR14	9691116	0.0130199	PRRT3	9994078	0.031372	0.280347	302963	15	MTMR14,CPNE9,BRPF1,OGG1,CAMK1,TADA3,ARPC4,TTLL3,RPUSD3,CIDEC,JAGN1,IL17RE,IL17RC,CRELD1,PRRT3
3	3	C3orf20	14716605	0.00382049	BTD	15687325	0.00375778	0.291215	970721	12	C3orf20,FGD5,NR2C2,MRPS25,ZFYVE20,CAPN7,SH3BP5,METTL6,EAF1,COLQ,HACL1,BTD
3	4	RPL15	23958294	0.000177709	NGLY1	25820179	0.000650833	0.199635	1861886	6	RPL15,NR1D2,THRB,RARB,TOP2B,NGLY1
3	5	STT3B	31574490	0.045717	CMTM6	32544403	0.0392112	0.271634	969914	7	STT3B,OSBPL10,ZNF860,GPD1L,CMTM8,CMTM7,CMTM6
3	6	RPL14	40498782	0.0197683	CTNNB1	41280845	0.0129933	0.236251	782064	5	RPL14,ZNF619,ZNF620,ZNF621,CTNNB1
3	7	FAM198A	43020758	0.014257	ZNF501	44778575	0.0265334	0.27533	1757818	10	FAM198A,SNRK,ANO10,ABHD5,ZNF445,ZNF660,ZNF197,ZNF35,ZNF502,ZNF501
3	8	FYCO1	45959390	0.0109138	RTP3	46542439	0.00459708	0.250631	583050	10	FYCO1,CXCR6,XCR1,CCR3,CCR1,CCR2,CCR5,CCRL2,LTF,RTP3
3	9	NRADDP	47053031	0.0010658	MAP4	47912595	0.00512441	0.211144	859565	10	NRADDP,SETD2,KIF9,KLHL18,PTPN23,SCAP,CSPG5,SMARCC1,DHX30,MAP4
3	10	NME6	48335588	0.00100665	GMPPB	49761384	0.00407144	0.193943	1425797	48	NME6,SPINK8,FBXW12,PLXNB1,CCDC51,CCDC72,ATRIP,TREX1,SHISA5,PFKFB4,UCN2,COL7A1,UQCRC1,TMEM89,CELSR3,SLC26A6,NCKIPSD,IP6K2,PRKAR2A,SLC25A20,ARIH2,P4HTM,WDR6,DALRD3,NDUFAF3,IMPDH2,QRICH1,QARS,USP19,LAMB2,CCDC71,KLHDC8B,LOC646498,CCDC36,C3orf62,USP4,GPX1,RHOA,TCTA,AMT,NICN1,DAG1,BSN,APEH,MST1,RNF123,AMIGO3,GMPPB
3	11	GNAI2	50263723	0.012372	HEMK1	50622421	0.0268346	0.33136	358699	16	GNAI2,SEMA3B,IFRD2,HYAL3,NAT6,HYAL1,HYAL2,TUSC2,RASSF1,ZMYND10,NPRL2,CYB561D2,TMEM115,CACNA2D2,C3orf18,HEMK1
3	12	PARP3	51976360	0.00094702	TNNC1	52488057	0.00137029	0.169741	511698	20	PARP3,GPR62,PCBP4,ABHD14B,ABHD14A,ACY1,RPL29,DUSP7,POC1A,ALAS1,TLR9,TWF2,PPM1M,WDR82,GLYCTK,DNAH1,BAP1,PHF7,SEMA3G,TNNC1
3	13	APPL1	57261764	0.0201489	PXK	58406687	0.025371	0.23685	1144924	11	APPL1,ASB14,DNAH12,PDE12,ARF4,SLMAP,FLNB,DNASE1L3,ABHD6,RPP14,PXK
3	14	VGLL3	86987122	0.0116091	EPHA6	96728971	0.0147915	0.167648	9741850	14	VGLL3,CHMP2B,POU1F1,HTR1F,CGGBP1,ZNF654,C3orf38,EPHA3,PROS1,ARL13B,STX19,DHFRL1,NSUN3,EPHA6
3	15	GUCA1C	108626641	0.0212736	CD96	111325925	0.025287	0.140074	2699285	7	GUCA1C,MORC1,DPPA2,DPPA4,FLJ25363,PVRL3,CD96
3	16	BTLA	112182812	0.00037954	CD200R1L	112564797	0.0010092	0.0793567	381986	5	BTLA,ATG3,SLC35A5,CCDC80,CD200R1L
3	17	BOC	112930411	0.000869061	ZDHHC23	113681827	0.00494934	0.205152	751417	9	BOC,WDR52,CCDC52,SIDT1,KIAA2018,NAA50,ATP6V1A,GRAMD1C,ZDHHC23
3	18	C3orf22	126268518	0.0203539	MGLL	127455200	0.00685818	0.161595	1186683	8	C3orf22,CHCHD6,PLXNA1,TPRA1,MCM2,PODXL2,ABTB1,MGLL
3	19	ISY1	128846258	0.0350227	RHO	129254187	0.0188132	0.227942	407930	10	ISY1,CNBP,COPG,C3orf37,H1FX,RPL32P3,SNORA7B,MBD4,IFT122,RHO
3	20	AMOTL2	134074189	0.00429392	PCCB	136049013	0.00305579	0.154127	1974825	8	AMOTL2,ANAPC13,CEP63,KY,EPHB1,PPP2R3A,MSL2,PCCB
3	21	A4GNT	137842559	0.0111884	FAIM	138349981	0.0400012	0.315637	507423	7	A4GNT,DBR1,ARMC8,MRAS,ESYT3,CEP70,FAIM
3	22	TM4SF4	149192367	0.0171738	CLRN1OS	150797617	0.0333657	0.142873	1605251	12	TM4SF4,WWTR1,COMMD2,RNF13,PFN2,TSC22D2,SERP1,EIF2A,SELT,FAM194A,SIAH2,CLRN1OS
3	23	IFT80	159945240	0.0239101	B3GALNT1	160822683	0.00598909	0.210004	877444	8	IFT80,SMC4,TRIM59,KPNA4,SCARNA7,ARL14,PPM1L,B3GALNT1
3	24	TERC	169482397	0.0170616	PRKCI	170023770	0.0356849	0.226306	541374	12	TERC,ARPM1,MYNN,LRRC34,LRRIQ4,LRRC31,SAMD7,LOC100128164,SEC62,GPR160,PHC3,PRKCI
3	25	KCNMB2	178136988	0.049176	MRPL47	179322434	0.00763459	0.318687	1185447	9	KCNMB2,ZMAT3,PIK3CA,KCNMB3,ZNF639,MFN1,GNB4,ACTL6A,MRPL47
3	26	SOX2	181429711	0.0233898	KLHL24	183402304	0.0372367	0.236331	1972594	9	SOX2,ATP11B,DCUN1D1,MCCC1,LAMP3,MCF2L2,B3GNT5,KLHL6,KLHL24
3	27	ABCC5	183637723	0.0147605	TBCCD1	186285141	0.0369167	0.158367	2647419	35	ABCC5,HTR3D,HTR3C,HTR3E,EIF2B5,DVL3,AP2M1,ABCF3,VWA5B2,ALG3,ECE2,CAMK2N2,PSMD2,EIF4G1,SNORD66,FAM131A,CLCN2,POLR2H,THPO,EPHB3,MAGEF1,VPS8,C3orf70,EHHADH,MAP3K13,TMEM41A,LIPH,SENP2,IGF2BP2,C3orf65,TRA2B,ETV5,DGKG,CRYGS,TBCCD1
4	1	PDE6B	646965	0.00984294	HGFAC	3451213	0.00791913	0.253574	2804249	44	PDE6B,ATP5I,MYL5,MFSD7,PCGF3,CPLX1,GAK,TMEM175,DGKQ,SLC26A1,IDUA,FGFRL1,RNF212,SPON2,LOC100130872,CTBP1,C4orf42,MAEA,CRIPAK,FAM53A,SLBP,TMEM129,TACC3,FGFR3,LETM1,WHSC1,SCARNA22,C4orf48,NAT8L,POLN,HAUS3,MXD4,ZFYVE28,RNF4,FAM193A,TNIP2,SH3BP2,ADD1,MFSD10,NOP14,GRK4,HTT,RGS12,HGFAC
4	2	PPP2R2C	6322304	0.00672028	TADA2B	7058368	0.0157812	0.301078	736065	11	PPP2R2C,MAN2B2,MRFAP1,LOC93622,S100P,MRFAP1L1,CNO,KIAA0232,TBC1D14,CCDC96,TADA2B
4	3	FAM184B	17633708	0.00934282	GPR125	22396491	0.0428527	0.212255	4762784	8	FAM184B,DCAF16,NCAPG,LCORL,SLIT2,PACRGL,KCNIP4,GPR125
4	4	KLF3	38665789	0.00938122	TMEM156	39034041	0.00425607	0.265326	368253	6	KLF3,TLR10,TLR1,TLR6,FAM114A1,TMEM156
4	5	UGDH	39500374	0.0296152	RHOH	40245582	0.00268503	0.262796	745209	6	UGDH,UBE2K,PDS5A,LOC344967,N4BP2,RHOH
4	6	LOC644145	56686236	0.0193794	PAICS	57327534	0.0417044	0.298548	641299	7	LOC644145,EXOC1,CEP135,KIAA1211,AASDH,PPAT,PAICS
4	7	UGT2B15	69512314	0.00190754	UGT2B11	70080449	0.00325244	0.413052	568136	5	UGT2B15,UGT2B10,UGT2A3,UGT2B7,UGT2B11
4	8	CXCL6	74702272	0.0392285	PPBP	74853907	0.00366845	0.185902	151636	5	CXCL6,PF4V1,CXCL1,PF4,PPBP
4	9	PARM1	75858284	0.00134678	CXCL10	76944689	0.024974	0.136333	1086406	13	PARM1,RCHY1,THAP6,C4orf26,CDKL2,G3BP2,USO1,PPEF2,NAAA,SDAD1,CXCL9,ART3,CXCL10
4	10	FAM47E	77172852	0.00893629	CCNI	77997125	0.0148761	0.271149	824274	7	FAM47E,STBD1,CCDC158,SHROOM3,ANKRD56,sep-11,CCNI
4	11	HNRPDL	83343716	0.0078206	HELQ	84376944	0.0404596	0.192986	1033229	12	HNRPDL,ENOPH1,TMEM150C,SCD5,SEC31A,THAP9,LIN54,COPS4,PLAC8,COQ2,HPSE,HELQ
4	12	ARHGAP24	86396283	0.0361826	C4orf36	87813575	0.0428151	0.163307	1417293	5	ARHGAP24,MAPK10,PTPN13,SLC10A6,C4orf36
4	13	TET2	106155099	0.00282395	NPNT	106892828	0.0314368	0.316167	737730	6	TET2,PPA2,ARHGEF38,INTS12,GSTCD,NPNT
4	14	AP1AR	113152894	0.00137928	C4orf21	113482694	0.00246953	0.228396	329801	5	AP1AR,TIFA,ALPK1,NEUROG2,C4orf21
4	15	TNIP3	122052563	0.011714	CCNA2	122745088	0.0106863	0.194286	692526	6	TNIP3,QRFPR,ANXA5,TMEM155,EXOSC9,CCNA2
4	16	HSPA4L	128703452	0.0122191	PGRMC2	129209984	0.009637	0.343053	506533	6	HSPA4L,PLK4,MFSD8,C4orf29,LARP1B,PGRMC2
4	17	NAA15	140222675	0.00526213	ELMOD2	141474924	0.0299704	0.302446	1252250	8	NAA15,RAB33B,SETD7,MGST2,MAML3,SCOC,CLGN,ELMOD2
4	18	ANAPC10	145915726	0.0128034	C4orf51	146653948	0.00534296	0.274172	738223	6	ANAPC10,ABCE1,OTUD4,SMAD1,MMAA,C4orf51
4	19	TTC29	147628178	0.0261174	NR3C2	149363672	0.0258131	0.165473	1735495	6	TTC29,EDNRA,TMEM184C,PRMT10,ARHGAP10,NR3C2
4	20	PALLD	169418216	0.0106915	NEK1	170520348	0.0521717	0.402891	1102133	4	PALLD,CBR4,SH3RF1,NEK1
4	21	SNX25	186131283	0.0249856	FAM149A	187079564	0.0139884	0.156796	948282	10	SNX25,LRP2BP,ANKRD37,UFSP2,C4orf47,CCDC110,PDLIM3,SORBS2,TLR3,FAM149A
5	1	SLC6A3	1392904	0.0345346	IRX2	2751769	0.000210193	0.175187	1358866	8	SLC6A3,LPCAT1,SDHAP3,LOC728613,MRPL36,NDUFS6,IRX4,IRX2
5	2	MED10	6372038	0.00629103	SRD5A1	6669675	0.0107481	0.296753	297638	5	MED10,UBE2QL1,LOC255167,NSUN2,SRD5A1
5	3	CCT5	10250281	0.0482479	DNAH5	13769252	0.0490589	0.131946	3518972	7	CCT5,CMBL,MARCH6,ROPN1L,DAP,CTNND2,DNAH5
5	4	CDH6	31193761	0.0122183	SUB1	32604185	0.0187225	0.275184	1410425	7	CDH6,C5orf22,PDZD2,GOLPH3,MTMR12,ZFR,SUB1
5	5	LMBRD2	36103413	0.00282827	NIPBL	37065921	0.0221537	0.210696	962509	5	LMBRD2,SKP2,RANBP3L,SLC1A3,NIPBL
5	6	LIFR	38475064	0.0164556	SNORD72	40832837	0.0394763	0.164356	2357774	11	LIFR,OSMR,RICTOR,FYB,C9,DAB2,PTGER4,TTC33,PRKAA1,RPL37,SNORD72
5	7	CWC27	64064754	0.0128836	MAST4	66282351	0.00774977	0.294674	2217598	9	CWC27,ADAMTS6,CENPK,PPWD1,TRIM23,SGTB,NLN,ERBB2IP,MAST4
5	8	CCNB1	68462836	0.0035366	TNPO1	72179059	0.0405595	0.184537	3716224	28	CCNB1,CENPH,MRPS36,CDK7,CCDC125,TAF9,RAD17,MARVELD2,OCLN,GTF2H2C,GUSBP3,LOC100272216,SERF1A,SMN1,SMN2,NAIP,GTF2H2B,GTF2H2,LOC647859,PMCHL2,BDP1,MCCC2,CARTPT,MAP1B,MRPS27,PTCD2,ZNF366,TNPO1
5	9	ANKRA2	72848024	0.0013005	S100Z	76174044	0.00119385	0.212081	3326021	19	ANKRA2,UTP15,ENC1,HEXB,GFM2,NSA2,FAM169A,GCNT4,ANKRD31,HMGCR,COL4A3BP,POLK,POC5,SV2C,IQGAP2,F2RL2,F2R,F2RL1,S100Z
5	10	LHFPL2	77781037	0.0170079	CMYA5	79096049	0.0220183	0.222219	1315013	9	LHFPL2,ARSB,DMGDH,BHMT2,BHMT,JMY,HOMER1,PAPD4,CMYA5
5	11	RASA1	86564069	0.0328765	ANKRD32	93990457	0.253051	0.163236	7426389	14	RASA1,CCNH,TMEM161B,MEF2C,CETN3,MBLAC2,POLR3G,LYSMD3,GPR98,ARRDC3,NR2F1,FAM172A,POU5F2,ANKRD32
5	12	CAST	95997740	0.00137106	LIX1	96478520	0.0504848	0.198561	480781	5	CAST,ERAP1,ERAP2,LNPEP,LIX1
5	13	PPIP5K2	102455957	0.0195335	TSLP	110413722	0.0316378	0.225006	7957766	12	PPIP5K2,C5orf30,NUDT12,RAB9BP1,EFNA5,FBXL17,FER,PJA2,MAN2A1,TMEM232,SLC25A46,TSLP
5	14	FLJ11235	111755279	0.0032111	DMXL1	118469873	0.0217647	0.194559	6714595	24	FLJ11235,APC,SRP19,REEP5,DCP2,MCC,TSSK1B,YTHDC2,KCNN2,TRIM36,PGGT1B,CCDC112,FEM1C,TICAM2,TMED7-TICAM2,TMED7,CDO1,ATG12,AP3S1,AQPEP,COMMD10,SEMA6A,DTWD2,DMXL1
5	15	SNCAIP	121647385	0.0355451	PRDM6	122523745	0.0297319	0.115689	876361	5	SNCAIP,SNX2,SNX24,PPIC,PRDM6
5	16	CCNI2	132083136	0.00596719	PCBD2	134298336	0.0495708	0.193968	2215201	27	CCNI2,sep-08,ANKRD43,SHROOM1,GDF9,UQCRQ,LEAP2,AFF4,ZCCHC10,HSPA4,FSTL4,C5orf15,VDAC1,TCF7,SKP1,PPP2CA,CDKL3,UBE2B,CDKN2AIPNL,PHF15,SAR1B,SEC24A,CAMLG,DDX46,C5orf24,TXNDC15,PCBD2
5	17	EIF4EBP3	139927250	0.015112	HARS2	140075931	0.0327839	0.370975	148682	12	EIF4EBP3,SRA1,APBB3,SLC35A4,CD14,TMCO6,NDUFA2,IK,WDR55,DND1,HARS,HARS2
5	18	PCDHA1	140165875	0.00211653	PCDHAC1	140309385	0.00158475	0.287904	143511	14	PCDHA1,PCDHA2,PCDHA3,PCDHA4,PCDHA5,PCDHA6,PCDHA7,PCDHA8,PCDHA9,PCDHA10,PCDHA11,PCDHA12,PCDHA13,PCDHAC1
5	19	PCDHB3	140480233	0.0011006	PCDHGC3	140858362	0.00886669	0.248404	378130	40	PCDHB3,PCDHB4,PCDHB5,PCDHB6,PCDHB17,PCDHB7,PCDHB8,PCDHB16,PCDHB9,PCDHB10,PCDHB11,PCDHB12,PCDHB13,PCDHB14,PCDHB18,PCDHB19P,PCDHB15,SLC25A2,TAF7,PCDHGA1,PCDHGA2,PCDHGA3,PCDHGB1,PCDHGA4,PCDHGB2,PCDHGA5,PCDHGB3,PCDHGA6,PCDHGA7,PCDHGA8,PCDHGB4,PCDHGB5,PCDHGA9,PCDHGB6,PCDHGA10,PCDHGB7,PCDHGA11,PCDHGB8P,PCDHGA12,PCDHGC3
5	20	CSF1R	149432853	0.000588816	ARSI	149682525	0.00523656	0.388647	249673	6	CSF1R,PDGFRB,CDX1,SLC6A7,CAMK2A,ARSI
5	21	FAM114A2	153371268	0.00317165	LARP1	154197167	0.0275569	0.308357	825900	6	FAM114A2,MFAP3,GALNT10,SAP30L,HAND1,LARP1
5	22	NSD1	176560079	0.0295527	TMED9	177023099	0.0149812	0.32504	463021	17	NSD1,RAB24,PRELID1,MXD3,LMAN2,RGS14,SLC34A1,PFN3,F12,GRK6,PRR7,DBN1,PDLIM7,DOK3,DDX41,FAM193B,TMED9
5	23	CLK4	178029664	0.0040672	ZNF879	178461388	0.0316133	0.242074	431725	8	CLK4,ZNF354A,AACSL,ZNF354B,ZFP2,ZNF454,GRM6,ZNF879
6	1	SLC35B3	8413300	0.00189569	TMEM14B	10757214	0.0153822	0.24449	2343915	9	SLC35B3,HULC,TFAP2A,GCNT2,C6orf52,PAK1IP1,TMEM14C,SYCP2L,TMEM14B
6	2	TBC1D7	13266773	0.00480235	CD83	14137148	0.00541573	0.281318	870376	8	TBC1D7,GFOD1,SIRT5,NOL7,RANBP9,CCDC90A,RNF182,CD83
6	3	ATXN1	16299342	0.00176815	MBOAT1	20212695	0.00126218	0.198627	3913354	13	ATXN1,RBM24,CAP2,FAM8A1,NUP153,KIF13A,NHLRC1,TPMT,KDM1B,DEK,RNF144B,ID4,MBOAT1
6	4	MRS2	24403152	0.0038574	ACOT13	24705295	0.00888427	0.269543	302144	6	MRS2,GPLD1,ALDH5A1,KIAA0319,TDP2,ACOT13
6	5	HIST1H1A	26017259	0.00667074	HIST1H2BH	26252303	0.00980268	0.301221	235045	30	HIST1H1A,HIST1H3A,HIST1H4A,HIST1H4B,HIST1H3B,HIST1H2AB,HIST1H2BB,HIST1H3C,HIST1H1C,HFE,HIST1H4C,HIST1H1T,HIST1H2BC,HIST1H2AC,HIST1H1E,HIST1H2BD,HIST1H2BE,HIST1H4D,HIST1H3D,HIST1H3F,HIST1H2AD,HIST1H2BF,HIST1H4E,HIST1H2BG,HIST1H2AE,HIST1H3E,HIST1H1D,HIST1H4F,HIST1H4G,HIST1H2BH
6	6	BTN3A2	26365397	0.00340953	BTN2A1	26469866	0.0122217	0.593979	104470	6	BTN3A2,BTN2A2,BTN3A1,BTN2A3,BTN3A3,BTN2A1
6	7	HIST1H2BL	27775256	0.0124845	OR2B2	27880174	9.49399e-05	0.337045	104919	16	HIST1H2BL,HIST1H3H,HIST1H2AJ,HIST1H2BM,HIST1H4J,HIST1H4K,HIST1H2AK,HIST1H2BN,HIST1H2AL,HIST1H1B,HIST1H3I,HIST1H4L,HIST1H3J,HIST1H2AM,HIST1H2BO,OR2B2
6	8	ZSCAN16	28092386	0.000993463	SCAND3	28555112	0.035353	0.244632	462727	10	ZSCAN16,ZKSCAN4,NKAPL,PGBD1,ZKSCAN3,ZSCAN12,ZSCAN23,GPX6,GPX5,SCAND3
6	9	ZFP57	29640168	0.0153374	HLA-A	29912868	0.0449173	0.296646	272701	8	ZFP57,HLA-F,IFITM4P,HCG4,HLA-G,HLA-H,HLA-J,HLA-A
6	10	TRIM26	30152231	0.0186619	GTF2H4	30879891	0.00274734	0.261063	727661	20	TRIM26,HLA-L,HCG18,TRIM39,RPP21,HLA-E,GNL1,PRR3,ABCF1,PPP1R10,MRPS18B,C6orf136,DHX16,NRM,MDC1,TUBB,FLOT1,IER3,DDR1,GTF2H4
6	11	CDSN	31082864	0.0060316	HCP5	31433586	0.00088063	0.191014	350723	11	CDSN,PSORS1C2,CCHCR1,TCF19,POU5F1,PSORS1C3,HCG27,HLA-C,HLA-B,MICA,HCP5
6	12	SLC44A4	31830969	0.00237385	AGER	32152021	0.0350587	0.226779	321053	19	SLC44A4,EHMT2,C2,ZBTB12,CFB,SKIV2L,DOM3Z,STK19,C4A,CYP21A2,TNXB,ATF6B,FKBPL,PRRT1,PPT2,EGFL8,AGPAT1,RNF5,AGER
6	13	BTNL2	32362512	0.0476312	HLA-DPA1	33041454	0.00236075	0.447141	678943	19	BTNL2,HLA-DRA,HLA-DRB5,HLA-DRB1,HLA-DRB6,HLA-DQA1,HLA-DQB1,HLA-DQA2,HLA-DQB2,HLA-DOB,TAP2,PSMB8,TAP1,PSMB9,HLA-DMB,HLA-DMA,BRD2,HLA-DOA,HLA-DPA1
6	14	RXRB	33161361	0.0087684	CUTA	33386065	0.0277167	0.371106	224705	16	RXRB,SLC39A7,HSD17B8,RING1,VPS52,RPS18,B3GALT4,WDR46,PFDN6,RGL2,TAPBP,ZBTB22,DAXX,KIFC1,PHF1,CUTA
6	15	C6orf89	36839645	0.014725	TBC1D22B	37300746	0.032417	0.190285	461102	7	C6orf89,PI16,MTCH1,FGD2,PIM1,TMEM217,TBC1D22B
6	16	MDFI	41606194	0.00111793	AARS2	44281063	0.0058619	0.254915	2674870	63	MDFI,TFEB,PGC,FRS3,PRICKLE4,TOMM6,USP49,MED20,BYSL,CCND3,TAF8,C6orf132,GUCA1A,GUCA1B,MRPS10,TRERF1,UBR2,PRPH2,TBCC,RPL7L1,C6orf226,PTCRA,CNPY3,GNMT,PEX6,MEA1,PPP2R5D,KLHDC3,CUL7,KLC4,MRPL2,PTK7,SRF,CUL9,TTBK1,SLC22A7,CRIP3,ZNF318,ABCC10,DLK2,TJAP1,YIPF3,POLR1C,XPO5,POLH,GTPBP2,MAD2L1BP,RSPH9,MRPS18A,VEGFA,LOC100132354,C6orf223,MRPL14,TMEM63B,CAPN11,SLC29A1,HSP90AB1,SLC35B2,NFKBIE,TMEM151B,SPATS1,…
6	17	DST	56322784	0.000968045	KHDRBS2	62996100	0.0237277	0.258714	6673317	8	DST,BEND6,KIAA1586,ZNF451,BAG2,RAB23,PRIM2,KHDRBS2
6	18	COL19A1	70576447	0.00166049	B3GAT2	71666788	0.00286373	0.225895	1090342	6	COL19A1,COL9A1,FAM135A,C6orf57,SMAP1,B3GAT2
6	19	FAM46A	82455446	0.0391548	PGM3	83903012	0.00840272	0.289185	1447567	5	FAM46A,IBTK,TPBG,DOPEY1,PGM3
6	20	AKIRIN2	88384577	0.0213617	MAP3K7	91246937	0.0173661	0.199619	2862361	17	AKIRIN2,SPACA1,CNR1,RNGTT,PNRC1,PM20D2,GABRR1,GABRR2,UBE2J1,RRAGD,ANKRD6,LYRM2,MDN1,CASP8AP2,GJA10,BACH2,MAP3K7
6	21	FHL5	97010423	0.0264198	RFPL4B	112672498	0.0292495	0.205732	15662076	62	FHL5,GPR63,NDUFAF4,KLHL32,POU3F2,FBXL4,COQ3,USP45,CCNC,PRDM13,SIM1,ASCC3,GRIK2,HACE1,LIN28B,BVES,POPDC3,PREP,PRDM1,ATG5,AIM1,RTN4IP1,QRSL1,C6orf203,BEND3,PDSS2,SOBP,SCML4,SEC63,OSTM1,NR2E1,SNX3,LACE1,FOXO3,ARMC2,SESN1,CD164,PPIL6,SMPD2,MICAL1,ZBTB24,AKD1,FIG4,GPR6,WASF1,CDC40,DDO,SLC22A16,CDK19,AMD1,GTF3C6,RPF2,GSTM2P1,SLC16A10,KIAA1919,REV3L,TRAF3IP2,FYN,WISP3,TUBE1,LAMA4,RFPL4B
6	22	RNF217	125283861	0.00238692	EPB41L2	131189077	0.0119604	0.169047	5905217	21	RNF217,TPD52L1,HDDC2,HEY2,NCOA7,HINT3,TRMT11,CENPW,RSPO3,RNF146,ECHDC1,KIAA0408,C6orf58,THEMIS,PTPRK,LAMA2,ARHGAP18,L3MBTL3,SAMD3,TMEM200A,EPB41L2
6	23	PBOV1	138537126	0.000100673	TXLNB	139613208	0.00183492	0.161837	1076083	8	PBOV1,HEBP2,NHSL1,CCDC28A,ECT2L,REPS1,HECA,TXLNB
6	24	GPR126	142623055	0.00797351	HYMAI	144329867	0.0148226	0.21008	1706813	12	GPR126,LOC153910,HIVEP2,AIG1,ADAT2,PEX3,FUCA2,LOC285740,PHACTR2,LTV1,PLAGL1,HYMAI
6	25	EPM2A	145946439	0.0116925	RAB32	146876086	0.012678	0.200751	929648	5	EPM2A,FBXO30,SHPRH,GRM1,RAB32
6	26	SASH1	148663728	0.0163043	PLEKHG1	151153341	0.0250813	0.246945	2489614	21	SASH1,UST,TAB2,SUMO4,ZC3H12D,PPIL4,KATNA1,LATS1,NUP43,PCMT1,LRP11,RAET1E,RAET1G,ULBP2,ULBP1,RAET1K,RAET1L,ULBP3,PPP1R14C,IYD,PLEKHG1
6	27	NOX3	155716501	0.00417124	DYNLT1	159065804	0.011714	0.176855	3349304	10	NOX3,ARID1B,ZDHHC14,SNX9,SYNJ2,SERAC1,GTF2H5,TULP4,TMEM181,DYNLT1
7	1	ADAP1	937536	0.00689601	LFNG	2568063	0.0825276	0.283406	1630528	23	ADAP1,COX19,CYP2W1,C7orf50,GPR146,GPER,ZFAND2A,UNCX,MICALL2,INTS1,MAFK,TMEM184A,PSMG3,KIAA1908,TFAMP1,ELFN1,MAD1L1,FTSJ2,NUDT1,SNX8,EIF3B,CHST12,LFNG
7	2	WIPI2	5229834	0.00233922	FSCN1	5646287	0.0447882	0.274803	416454	6	WIPI2,SLC29A4,TNRC18,FBXL18,ACTB,FSCN1
7	3	NPY	24323806	0.0010919	NFE2L3	26226756	0.000243544	0.179459	1902951	8	NPY,MPP6,DFNA5,OSBPL3,CYCS,C7orf31,NPVF,NFE2L3
7	4	SKAP2	26706687	0.00697305	HOXA9	27205149	0.0222747	0.520374	498463	9	SKAP2,HOXA1,HOXA2,HOXA3,HOXA4,HOXA5,HOXA6,HOXA7,HOXA9
7	5	LSM5	32524944	0.0065966	FKBP9	33046456	0.000936028	0.148586	521513	5	LSM5,AVL9,KBTBD2,RP9P,FKBP9
7	6	MRPS24	43906156	0.0341018	PPIA	44842716	0.0150867	0.187065	936561	21	MRPS24,URGCP,UBE2D4,POLR2J4,SPDYE1,DBNL,PGAM2,POLM,AEBP1,POLD2,MYL7,GCK,YKT6,CAMK2B,NUDCD3,NPC1L1,DDX56,TMED4,OGDH,ZMIZ2,PPIA
7	7	VSTM2A	54610018	0.00497869	SUMF2	56147568	0.00334356	0.250616	1537551	15	VSTM2A,SEC61G,EGFR,LANCL2,VOPP1,FKBP9L,sep-14,ZNF713,MRPS17,GBAS,PSPH,CCT6A,SNORA22,SNORA15,SUMF2
7	8	ZNF679	63688851	0.0023164	ZNF92	64865998	0.00681146	0.225989	1177148	8	ZNF679,ZNF680,ZNF107,ZNF138,ZNF273,ZNF117,INTS4,ZNF92
7	9	GUSB	65425672	0.00380037	SBDS	66460588	0.004301	0.228607	1034917	8	GUSB,ASL,CRCP,TPST1,LOC493754,KCTD7,RABGEF1,SBDS
7	10	POM121	72349935	0.010026	LOC541473	72443668	0.035094	0.336005	93734	6	POM121,NSUN5P2,TRIM74,STAG3L3,FKBP6,LOC541473
7	11	BCL7B	72950682	0.0247588	CLDN4	73247015	0.0173041	0.334668	296334	10	BCL7B,TBL2,MLXIPL,VPS37D,DNAJC30,WBSCR22,STX1A,ABHD11,CLDN3,CLDN4
7	12	RHBDD2	75508316	0.000997364	ZP3	76071388	0.00318575	0.226149	563073	11	RHBDD2,POR,SNORA14A,TMEM120A,STYXL1,MDH2,SRRM3,HSPB1,YWHAG,SRCRB4D,ZP3
7	13	STEAP1	89783688	0.00146883	MGC16142	92169079	0.02105	0.292835	2385392	15	STEAP1,STEAP2,C7orf63,GTPBP10,CLDN12,CDK14,FZD1,MTERF,AKAP9,CYP51A1,KRIT1,ANKIB1,GATAD1,PEX1,MGC16142
7	14	DYNC1I1	95401817	0.0152924	TAC1	97369784	0.0216118	0.221871	1967968	7	DYNC1I1,SLC25A13,SHFM1,DLX6,DLX5,ACN9,TAC1
7	15	MYH16	98870923	0.0199266	ZNF789	99079948	0.045912	0.481799	209026	9	MYH16,ARPC1A,ARPC1B,PDAP1,BUD31,PTCD1,CPSF4,ATP5J2,ZNF789
7	16	ZNF3	99661469	0.00367164	C7orf43	99754172	0.0431457	0.413675	92704	8	ZNF3,COPS6,MCM7,AP4M1,TAF6,CNPY4,MBLAC1,C7orf43
7	17	PILRA	99971067	0.00613057	SRRT	100486285	0.000433801	0.258998	515219	21	PILRA,ZCWPW1,MEPCE,C7orf61,TSC22D4,AGFG2,LRCH4,FBXO24,PCOLCE,MOSPD3,TFR2,ACTL6B,GNB2,GIGYF1,POP7,EPO,ZAN,EPHB4,SLC12A9,TRIP6,SRRT
7	18	SPDYE6	101986191	0.000113914	POLR2J3	102184517	0.029968	0.365567	198327	7	SPDYE6,PRKRIP1,ORAI2,ALKBH4,LRWD1,POLR2J,POLR2J3
7	19	SYPL1	105730813	0.0126364	SLC26A4	107358252	0.0363784	0.212024	1627440	10	SYPL1,NAMPT,PIK3CG,PRKAR2B,HBP1,COG5,GPR22,DUS4L,BCAP29,SLC26A4
7	20	ZNF277	111846642	0.0104702	CFTR	117308718	0.0212468	0.190015	5462077	20	ZNF277,IFRD1,TMEM168,C7orf60,GPR85,LOC401397,PPP1R3A,FOXP2,MDFIC,TFEC,TES,CAV2,CAV1,MET,CAPZA2,ST7,ST7OT2,WNT2,ASZ1,CFTR
7	21	TRIM24	138145078	0.00305646	TTC26	138846089	0.00758167	0.263514	701012	8	TRIM24,SVOPL,ATP6V0A4,TMEM213,KIAA1549,ZC3HAV1L,ZC3HAV1,TTC26
7	22	PARP12	139723548	0.00766177	TAS2R5	141491166	0.00907859	0.172198	1767619	18	PARP12,JHDM1D,LOC100134229,SLC37A3,RAB19,MKRN1,DENND2A,ADCK2,NDUFB2,BRAF,MRPS33,AGK,KIAA1147,WEE2,SSBP1,TAS2R3,TAS2R4,TAS2R5
7	23	TRPV6	142568959	0.00297498	OR6W1P	142760882	0.0177432	0.316362	191924	7	TRPV6,TRPV5,C7orf34,KEL,OR9A2,OR6V1,OR6W1P
7	24	CTAGE4	143880547	0.0279791	OR2A7	143956721	0.00758519	0.453585	76175	5	CTAGE4,ARHGEF35,OR2A1,OR2A9P,OR2A7
7	25	CUL1	148395005	0.00653199	TMEM176B	150493783	0.10041	0.184784	2098779	30	CUL1,EZH2,PDIA4,ZNF786,ZNF425,ZNF398,ZNF282,ZNF212,ZNF777,ZNF746,ZNF767,KRBA1,ZNF467,SSPO,ZNF862,ATP6V0E2,ACTR3C,LRRC61,RARRES2,REPIN1,ZNF775,LOC728743,GIMAP8,GIMAP7,GIMAP4,GIMAP6,GIMAP2,GIMAP1,GIMAP5,TMEM176B
7	26	ATG9B	150709296	0.0142904	LOC100128822	152162630	0.0219227	0.199225	1453335	21	ATG9B,ABCB8,ACCN3,CDK5,SLC4A2,FASTK,TMUB1,AGAP3,GBX1,ASB10,ABCF2,CHPF2,SMARCD3,NUB1,WDR86,CRYGN,RHEB,PRKAG2,GALNTL5,GALNT11,LOC100128822
8	1	FAM86B1	12039612	0.0216806	FAM86B2	12291623	0.0023634	0.195944	252012	5	FAM86B1,ZNF705A,FAM66A,DEFB109P1,FAM86B2
8	2	FGF20	16850333	0.00672577	PSD3	18541586	0.0347665	0.206994	1691254	14	FGF20,ZDHHC2,CNOT7,VPS37A,MTMR7,SLC7A2,PDGFRL,MTUS1,FGL1,PCM1,ASAH1,NAT1,NAT2,PSD3
8	3	FGF17	21900427	0.0231679	R3HCC1	23153792	0.0123363	0.196743	1253366	28	FGF17,FAM160B2,NUDT18,HR,REEP4,LGI3,SFTPC,BMP1,PHYHIP,POLR3D,PIWIL2,SLC39A14,PPP3CC,SORBS3,PDLIM2,C8orf58,KIAA1967,BIN3,FLJ14107,EGR3,PEBP4,RHOBTB2,TNFRSF10B,TNFRSF10C,TNFRSF10D,TNFRSF10A,CHMP7,R3HCC1
8	4	PNOC	28174648	0.0114108	NRG1	32622558	0.0130013	0.213119	4447911	23	PNOC,ZNF395,FBXO16,FZD3,EXTL3,INTS9,HMBOX1,KIF13B,DUSP4,LOC286135,TMEM66,LEPROTL1,MBOAT4,DCTN6,RBPMS,GTF2E2,GSR,UBXN8,PPP2CB,TEX15,PURG,WRN,NRG1
8	5	ZNF703	37553300	0.000259839	FGFR1	38275891	0.030457	0.40699	722592	19	ZNF703,ERLIN2,LOC728024,PROSC,GPR124,BRF2,RAB11FIP1,GOT1L1,ADRB3,EIF4EBP1,ASH2L,STAR,LSM1,BAG4,DDHD2,PPAPDC1B,WHSC1L1,LETM2,FGFR1
8	6	PLEKHA2	38758752	0.00731103	ADAM3A	39333040	0.0165275	0.378979	574289	7	PLEKHA2,HTRA4,TM2D2,ADAM9,ADAM32,ADAM5P,ADAM3A
8	7	AP3M2	42010463	0.0365655	SGK196	42978323	0.0322253	0.349224	967861	12	AP3M2,PLAT,IKBKB,POLB,DKK4,VDAC3,SLC20A2,THAP1,RNF170,HOOK3,FNTA,SGK196
8	8	ADHFE1	67344717	0.00120823	COPS5	67974259	0.0378127	0.195143	629543	10	ADHFE1,C8orf46,MYBL1,VCPIP1,C8orf44,SGK3,PTTG3P,SNHG6,SNORD87,COPS5
8	9	KCNB2	73449625	0.0122023	TMEM70	74895018	0.0336984	0.404842	1445394	8	KCNB2,TERF1,RPL7,RDH10,STAU2,UBE2W,TCEB1,TMEM70
8	10	IMPA1	82569150	0.00253509	E2F5	86126753	0.0175061	0.368697	3557604	8	IMPA1,SLC10A5,ZFAND1,CHMP4C,SNX16,RALYL,LRRCC1,E2F5
8	11	KIAA1429	95500004	0.00748799	PLEKHF2	96168913	0.0284754	0.426277	668910	7	KIAA1429,ESRP1,DPY19L4,INTS8,CCNE2,TP53INP1,PLEKHF2
8	12	UQCRB	97238903	0.0242514	C8orf47	99105838	0.0180641	0.271967	1866936	11	UQCRB,MTERFD1,PTDSS1,SDC2,TSPYL5,MTDH,LAPTM4B,MATN2,RPL30,SNORA72,C8orf47
8	13	VPS13B	100025493	0.00275498	DCAF13	104452499	0.042678	0.215829	4427007	27	VPS13B,COX6C,RGS22,FBXO43,POLR2K,SPAG1,RNF19A,ANKRD46,SNX31,PABPC1,YWHAZ,ZNF706,NACAP1,GRHL2,NCALD,RRM2B,UBR5,ODF1,KLF10,AZIN1,ATP6V1C1,C8orf56,BAALC,FZD6,CTHRC1,SLC25A32,DCAF13
8	14	RSPO2	108911543	0.0217393	NUDCD1	110342162	0.00278627	0.26698	1430620	5	RSPO2,EIF3E,TMEM74,TRHR,NUDCD1
8	15	ENPP2	120569316	0.00696348	FAM84B	127570711	0.0415042	0.239628	7001396	34	ENPP2,TAF2,DSCC1,COL14A1,MRPL13,MTBP,SNTB1,HAS2,ZHX2,DERL1,WDR67,FAM83A,C8orf76,ZHX1,ATAD2,WDYHV1,FBXO32,KLHL38,ANXA13,FAM91A1,FER1L6,TMEM65,TRMT12,RNF139,TATDN1,NDUFB9,MTSS1,LOC157381,ZNF572,SQLE,KIAA0196,NSMCE2,TRIB1,FAM84B
9	1	DMRT1	841689	0.0038043	AK3	4726227	0.00693959	0.179324	3884539	14	DMRT1,DMRT3,DMRT2,SMARCA2,FLJ35024,VLDLR,KCNV2,KIAA0020,RFX3,GLIS3,SLC1A1,PPAPDC2,CDC37L1,AK3
9	2	PDCD1LG2	5510544	0.00886256	UHRF2	6507051	0.00212562	0.236171	996508	9	PDCD1LG2,KIAA1432,ERMP1,MLANA,KIAA2026,RANBP6,IL33,TPD52L3,UHRF2
9	3	IFNA21	21165635	0.0473605	IFNA10	21207142	0.0152029	0.280672	41508	5	IFNA21,IFNA4,IFNA14,IFNA7,IFNA10
9	4	MTAP	21802634	0.00911527	CDKN2B	22009312	0.00052768	0.456751	206679	5	MTAP,C9orf53,CDKN2A,CDKN2BAS,CDKN2B
9	5	TOPORS	32540541	0.00697288	CHMP5	33282067	0.0142018	0.186162	741527	11	TOPORS,NDUFB6,TAF1L,TMEM215,APTX,DNAJA1,SMU1,B4GALT1,SPINK4,BAG1,CHMP5
9	6	UBE2R2	33817181	0.000330816	DCAF12	34126771	0.00181406	0.198548	309591	5	UBE2R2,UBAP2,SNORD121B,SNORD121A,DCAF12
9	7	GNE	36214438	0.0135604	DCAF10	37867665	0.0114045	0.231423	1653228	13	GNE,RNF38,MELK,PAX5,ZCCHC7,GRHPR,ZBTB5,POLR1E,FBXO10,TOMM5,FRMPD1,EXOSC3,DCAF10
9	8	FOXD4L3	70917782	0.00244311	TMEM2	74313157	0.168865	0.1572	3395376	16	FOXD4L3,PGM5,PIP5K1B,FAM122A,PRKACG,FXN,TJP2,FAM189A2,APBA1,PTAR1,C9orf135,MAMDC2,SMC5,KLF9,TRPM3,TMEM2
9	9	FRMD3	85857904	0.00538681	NTRK2	87430621	0.0176295	0.255423	1572718	9	FRMD3,UBQLN1,GKAP1,KIF27,C9orf64,HNRNPK,RMI1,SLC28A3,NTRK2
9	10	FAM120AOS	96208781	0.0278833	ZNF169	97065291	0.0375866	0.230854	856511	6	FAM120AOS,FAM120A,PHF2,BARX1,PTPDC1,ZNF169
9	11	SNORA70C	119943344	0.0411379	PHF19	123631159	0.00139249	0.14294	3687816	9	SNORA70C,TLR4,DBC1,CDK5RAP2,MEGF9,FBXW2,PSMD5,LOC253039,PHF19
9	12	OR1J1	125239236	0.00749619	OR1Q1	125377961	0.00513274	0.184104	138726	6	OR1J1,OR1J4,OR1N1,OR1N2,OR1L8,OR1Q1
9	13	PDCL	125580375	0.000506162	RABGAP1	125867147	0.0123584	0.4328	286773	6	PDCL,RC3H2,SNORD90,ZBTB6,ZBTB26,RABGAP1
9	14	ARPC5L	127626266	0.00421295	RALGPS1	129940810	0.0185276	0.253902	2314545	13	ARPC5L,GOLGA1,SCAI,PPP6C,RABEPK,HSPA5,GAPVD1,MAPKAP1,PBX3,LMX1B,ZBTB43,ZBTB34,RALGPS1
9	15	FAM129B	130267617	0.0332725	PRDM12	133558384	0.0441701	0.202715	3290768	68	FAM129B,STXBP1,C9orf117,PTRH1,TTC16,TOR2A,SH2D3C,CDK9,FPGS,ENG,AK1,ST6GALNAC6,ST6GALNAC4,PIP5KL1,DPM2,FAM102A,NAIF1,SLC25A25,PTGES2,LOC389791,LCN2,C9orf16,CIZ1,DNM1,GOLGA2,TRUB2,COQ4,SLC27A4,URM1,CERCAM,ODF2,GLE1,SPTAN1,WDR34,SET,PKN3,ZDHHC12,ZER1,TBC1D13,ENDOG,C9orf114,CCBL1,LRRC8A,PHYHD1,NUP188,DOLK,SH3GLB2,FAM73B,DOLPP1,CRAT,PPP2R4,IER5L,C9orf106,C9orf50,ASB6,PRRX2,PTGES,TOR1B,TOR1A,C9orf78,US…
9	16	C9orf171	135285610	0.00666445	C9orf9	135765421	0.00242111	0.106649	479812	5	C9orf171,BARHL1,DDX31,GTF3C4,C9orf9
9	17	SURF1	136218665	0.0154823	REXO4	136283130	0.00258888	0.327962	64466	5	SURF1,SURF2,SURF4,C9orf96,REXO4
9	18	KCNT1	138594030	0.00924233	C9orf37	140513308	0.0255044	0.27546	1919279	72	KCNT1,CAMSAP1,UBAC1,NACC2,C9orf69,LHX3,QSOX2,GPSM1,DNLZ,CARD9,SNAPC4,SDCCAG3,PMPCA,INPP5E,SEC16A,C9orf163,NOTCH1,EGFL7,AGPAT2,FAM69B,SNHG7,LCN10,LCN6,LCN8,LCN15,TMEM141,KIAA1984,C9orf172,PHPT1,MAMDC4,EDF1,TRAF2,FBXW5,C8G,LCN12,PTGDS,LCNL1,C9orf142,CLIC3,ABCA2,C9orf139,FUT7,NPDC1,ENTPD2,UAP1L1,LOC100289341,MAN1B1,DPP7,GRIN1,LRRC26,ANAPC2,SSNA1,TPRN,TMEM203,NDOR1,RNF208,C9orf169,SLC34A3,TUBB2C,FAM1…
10	1	LARP4B	852853	0.0431312	PFKP	3178997	0.0218289	0.260021	2326145	8	LARP4B,GTPBP4,IDI2,C10orf110,IDI1,WDR37,ADARB2,PFKP
10	2	GDI2	5807185	0.00207076	IL2RA	6104333	0.0050116	0.36973	297149	5	GDI2,ANKRD16,FBXO18,IL15RA,IL2RA
10	3	USP6NL	11502508	0.016699	RPP38	15146256	0.0492057	0.336124	3643749	29	USP6NL,ECHDC3,C10orf47,UPF2,DHTKD1,SEC61A2,NUDT5,CDC123,CAMK1D,LOC283070,CCDC3,OPTN,MCM10,UCMA,PHYH,SEPHS1,BEND7,PRPF18,FRMD4A,FAM107B,CDNF,HSPA14,SUV39H2,DCLRE1C,MEIG1,ACBD7,OLAH,C10orf111,RPP38
10	4	ZEB1	31607423	0.0178263	CREM	35468775	0.0110965	0.273821	3861353	11	ZEB1,ARHGAP12,KIF5B,EPC1,CCDC7,C10orf68,ITGB1,NRP1,PARD3,CUL2,CREM
10	5	ANKRD30A	37414784	0.00436489	HSD17B7P2	38647980	0.0269382	0.344619	1233197	7	ANKRD30A,ZNF248,ZNF25,ZNF33A,ZNF37A,LOC100129055,HSD17B7P2
10	6	RTKN2	63942793	0.0266446	NRBF2	64914786	0.0152848	0.234738	971994	5	RTKN2,ZNF365,ADO,EGR2,NRBF2
10	7	HERC4	69681655	0.000919917	SRGN	70864567	0.0101504	0.182923	1182913	16	HERC4,MYPN,ATOH7,PBLD,HNRNPH3,RUFY2,DNA2,SLC25A16,TET1,CCAR1,SNORD98,STOX1,DDX50,DDX21,KIAA1279,SRGN
10	8	TACR2	71163957	0.0115075	AIFM2	71883856	0.0201465	0.267544	719900	7	TACR2,TSPAN15,NEUROG3,C10orf35,COL13A1,H2AFY2,AIFM2
10	9	CDH23	73156690	0.0225753	ASCC1	73963282	0.00209608	0.214103	806593	8	CDH23,C10orf105,C10orf54,PSAP,ANAPC16,CHST3,SPOCK2,ASCC1
10	10	NUDT13	74870209	0.0193973	TTC18	75051199	0.0195038	0.293211	180991	6	NUDT13,ECD,FAM149B1,DNAJC9,MRPS16,TTC18
10	11	GLUD1	88809958	0.0364901	ATAD1	89552512	0.00139087	0.366742	742555	5	GLUD1,FAM35A,MINPP1,PAPSS2,ATAD1
10	12	LIPA	90973325	0.0196348	IFIT1	91166244	0.00731348	0.484652	192920	5	LIPA,IFIT2,IFIT3,IFIT1B,IFIT1
10	13	LOC100188947	93066718	0.000984612	IDE	94257518	0.00262773	0.218617	1190801	9	LOC100188947,HECTD2,PPP1R3C,TNKS2,FGFBP3,BTAF1,CPEB3,MARCH5,IDE
10	14	FRAT2	99092253	0.00682322	C10orf62	99350691	0.0337141	0.239986	258439	10	FRAT2,RRP12,PGAM1,EXOSC1,ZDHHC16,MMS19,UBTD1,ANKRD2,PI4K2A,C10orf62
10	15	NFKB2	104153866	0.000693427	CYP17A1	104597290	0.00158993	0.174479	443425	13	NFKB2,PSD,FBXL15,CUEDC2,C10orf95,TMEM180,ACTR1A,SUFU,TRIM8,ARL3,SFXN2,C10orf26,CYP17A1
10	16	C10orf81	115511212	0.01377	FAM160B1	116624474	0.00868487	0.243954	1113263	10	C10orf81,DCLRE1A,NHLRC2,ADRB1,C10orf118,TDRD1,VWA2,AFAP1L2,ABLIM1,FAM160B1
10	17	CASC2	119806331	0.0168009	HMX2	124910188	0.00909101	0.208677	5103858	39	CASC2,C10orf84,PRLHR,C10orf46,NANOS1,EIF3A,SNORA19,SFXN4,PRDX3,GRK5,RGS10,TIAL1,BAG3,INPP5F,C10orf119,SEC23IP,PPAPDC1A,WDR11,FGFR2,ATE1,NSMCE4A,TACC2,BTBD16,PLEKHA1,ARMS2,HTRA1,DMBT1,C10orf120,FLJ46361,CUZD1,FAM24B,LOC399815,FAM24A,C10orf88,PSTK,IKZF5,ACADSB,HMX3,HMX2
10	18	ADAM8	135075919	0.0156624	MTG1	135234174	0.00429652	0.318419	158256	9	ADAM8,TUBGCP2,ZNF511,PRAP1,CALY,C10orf125,ECHS1,PAOX,MTG1
11	1	BET1L	202923	0.0210765	TSPAN4	867116	0.00499535	0.314052	664194	40	BET1L,RIC8A,SIRT3,PSMD13,NLRP6,ATHL1,IFITM5,IFITM2,IFITM1,IFITM3,B4GALNT4,PKP3,SIGIRR,ANO9,PTDSS2,RNH1,HRAS,LRRC56,C11orf35,RASSF7,LOC143666,PHRF1,IRF7,CDHR5,SCT,DRD4,DEAF1,TMEM80,EPS8L2,TALDO1,PDDC1,CEND1,SLC25A22,RPLP2,SNORA52,PNPLA2,EFCAB4A,CD151,POLR2L,TSPAN4
11	2	OR52B6	5602106	0.00323645	OR56A4	6024378	0.0131165	0.135157	422273	18	OR52B6,TRIM6,TRIM6-TRIM34,TRIM34,TRIM5,TRIM22,OR56B1,OR52N4,OR52N5,OR52N1,OR52N2,OR52E6,OR52E8,OR52E4,OR56A3,OR56A5,OR52L1,OR56A4
11	3	APBB1	6416354	0.0045953	TAF10	6633475	0.0127255	0.264143	217122	8	APBB1,HPX,TRIM3,ARFIP2,DNHD1,RRP8,ILK,TAF10
11	4	OR2AG1	6806247	0.00295889	OR2D3	6943225	0.0122363	0.239568	136979	7	OR2AG1,OR6A2,OR10A5,OR10A2,OR10A4,OR2D2,OR2D3
11	5	OVCH2	7712445	0.00544505	OR10A6	7950209	0.00865963	0.419659	237765	5	OVCH2,OR5P2,OR5P3,OR5E1P,OR10A6
11	6	TMEM9B	8968839	0.01051	MICALCL	12380691	0.00536014	0.184773	3411853	24	TMEM9B,NRIP3,SCUBE2,DENND5A,TMEM41B,IPO7,SNORA23,ZNF143,WEE1,SWAP70,SBF2,ADM,AMPD3,RNF141,LYVE1,MRVI1,CTR9,EIF4G2,SNORD97,ZBED5,USP47,DKK3,MICAL2,MICALCL
11	7	BTBD10	13426875	0.00933342	RRAS2	14380031	0.0055377	0.13706	953157	5	BTBD10,PTH,FAR1,SPON1,RRAS2
11	8	DNAJC24	31391376	0.000412525	LRRC4C	40137842	0.0182872	0.238646	8746467	38	DNAJC24,IMMP1L,ELP4,PAX6,RCN1,WT1,EIF3M,CCDC73,PRRG4,QSER1,DEPDC7,TCP11L1,CSTF3,HIPK3,CD59,FBXO3,LMO2,CAPRIN1,NAT10,ABTB2,CAT,ELF5,EHF,APIP,PDHX,CD44,SLC1A2,PAMR1,FJX1,TRIM44,LDLRAD3,COMMD9,PRR5L,TRAF6,RAG1,RAG2,C11orf74,LRRC4C
11	9	C11orf49	46958239	0.00601593	SPI1	47400127	0.024671	0.261046	441889	9	C11orf49,ARFGAP2,PACSIN3,DDB2,ACP2,NR1H3,MADD,MYBPC3,SPI1
11	10	P2RX3	57105840	0.0247565	CTNND1	57586652	0.0121802	0.294851	480813	18	P2RX3,PRG3,PRG2,SLC43A3,RTN4RL2,SLC43A1,TIMM10,SMTNL1,UBE2L6,SERPING1,YPEL4,CLP1,ZDHHC5,MED19,TMX2,C11orf31,BTBD18,CTNND1
11	11	VWCE	61025757	0.0380766	SDHAF2	61214239	0.0433307	0.358433	188483	7	VWCE,DDB1,DAK,TMEM138,TMEM216,CPSF7,SDHAF2
11	12	EEF1G	62327072	0.0101085	WDR74	62607131	0.0251888	0.314956	280060	26	EEF1G,TUT1,MTA2,EML3,ROM1,B3GAT3,GANAB,INTS5,C11orf48,SNORA57,METTL12,C11orf83,UBXN1,LRRN4CL,BSCL2,GNG3,HNRNPUL2,TTC9C,ZBTB3,POLR2G,TAF6L,TMEM179B,TMEM223,NXF1,STX5,WDR74
11	13	C11orf95	63527363	0.00825501	EHD1	64623332	0.00549629	0.248819	1095970	37	C11orf95,C11orf84,MARK2,RCOR2,NAA40,COX8A,OTUB1,MACROD1,FLRT1,STIP1,FERMT3,TRPT1,NUDT22,DNAJC4,VEGFB,FKBP2,PPP1R14B,PLCB3,BAD,GPR137,KCNK4,C11orf20,ESRRA,TRMT112,PRDX5,CCDC88B,RPS6KA4,SLC22A11,SLC22A12,NRXN2,RASGRP2,PYGM,SF1,MAP4K2,MEN1,CDC42BPG,EHD1
11	14	BATF2	64755416	0.0233526	TPCN2	68846261	0.00789848	0.177366	4090846	129	BATF2,ARL2,SAC3D1,NAALADL1,CDCA5,ZFPL1,C11orf2,TM7SF2,ZNHIT2,FAU,MRPL49,SYVN1,SPDYC,CAPN1,SLC22A20,POLA2,CDC42EP2,DPF2,TIGD3,SLC25A45,FRMD8,NEAT1,MALAT1,SCYL1,LTBP3,SSSCA1,FAM89B,EHBP1L1,KCNK7,MAP3K11,PCNXL3,SIPA1,RELA,KAT5,RNASEH2C,OVOL1,SNX32,CFL1,MUS81,EFEMP2,CTSW,FIBP,CCDC85B,FOSL1,C11orf68,DRAP1,TSGA10IP,SART1,EIF1AD,BANF1,CST6,CATSPER1,GAL3ST3,SF3B2,PACS1,KLC2,RAB1B,CNIH2,YIF1A,TMEM151A,CD2…
11	15	ORAOV1	69471367	0.0439659	KRTAP5-10	71277666	0.00386461	0.195665	1806300	15	ORAOV1,FGF19,FGF4,FGF3,ANO1,FADD,PPFIA1,CTTN,SHANK2,DHCR7,NADSYN1,KRTAP5-7,KRTAP5-8,KRTAP5-9,KRTAP5-10
11	16	PDE2A	72287183	0.00703411	UCP2	73693889	0.0308083	0.222448	1406707	17	PDE2A,ARAP1,STARD10,ATG16L2,FCHSD2,P2RY2,P2RY6,ARHGEF17,RELT,FAM168A,PLEKHB1,RAB6A,MRPL48,CHCHD8,PAAF1,DNAJB13,UCP2
11	17	LIPT2	74202922	0.0333668	GAB2	78052926	0.0170571	0.284377	3850005	41	LIPT2,POLD3,RNF169,XRRA1,SPCS2,NEU3,OR2AT4,SLCO2B1,ARRB1,RPS3,SNORD15A,SNORD15B,KLHL35,GDPD5,SERPINH1,MAP6,MOGAT2,DGAT2,UVRAG,WNT11,PRKRIR,C11orf30,LRRC32,TSKU,ACER3,B3GNT6,CAPN5,OMP,MYO7A,GDPD4,PAK1,AQP11,CLNS1A,RSF1,KCTD14,THRSP,NDUFC2,ALG8,KCTD21,USP35,GAB2
11	18	C11orf82	82612736	0.0204072	SYTL2	85425791	0.0324256	0.182257	2813056	11	C11orf82,RAB30,PCF11,ANKRD42,CCDC90B,DLG2,TMEM126B,TMEM126A,CREBZF,CCDC89,SYTL2
11	19	MTNR1B	92702788	0.00184569	CCDC82	96118154	8.06926e-05	0.197257	3415367	29	MTNR1B,SLC36A4,CCDC67,SCARNA9,KIAA1731,TAF1D,SNORA8,SNORD5,SNORA18,C11orf54,MED17,HEPHL1,PANX1,FOLR4,GPR83,MRE11A,ANKRD49,PIWIL4,FUT4,AMOTL1,CWC15,KDM4D,ENDOD1,SESN3,FAM76B,CEP57,MTMR2,MAML2,CCDC82
11	20	CUL5	107879407	0.0154304	C11orf92	111170539	0.00532974	0.236739	3291133	15	CUL5,ACAT1,NPAT,ATM,C11orf65,KDELC2,EXPH5,DDX10,C11orf87,ZC3H12C,RDX,FDX1,ARHGAP20,C11orf53,C11orf92
11	21	ALG9	111652918	0.0158261	TEX12	112043279	0.0018874	0.207645	390362	13	ALG9,FDXACB1,C11orf1,CRYAB,HSPB2,DIXDC1,DLAT,PIH1D2,C11orf57,TIMM8B,SDHD,IL18,TEX12
11	22	C11orf71	114262169	0.0107928	CADM1	115285467	0.00214654	0.215738	1023299	5	C11orf71,RBM7,REXO2,FAM55B,CADM1
11	23	SIDT2	117049938	0.00857601	CEP164	117222704	0.0125979	0.25557	172767	6	SIDT2,TAGLN,PCSK7,RNF214,BACE1,CEP164
11	24	AMICA1	118064441	0.0355017	CD3D	118213459	0.00783036	0.277461	149019	5	AMICA1,MPZL3,MPZL2,CD3E,CD3D
11	25	FOXR1	118842416	0.0405674	PVRL1	119599435	0.000938399	0.169404	757020	24	FOXR1,CCDC84,RPL23AP64,RPS25,TRAPPC4,SLC37A4,HYOU1,VPS11,HMBS,H2AFX,DPAGT1,C2CD2L,HINFP,ABCG4,NLRX1,PDZD3,CCDC153,CBL,MCAM,RNF26,MFRP,USP2,THY1,PVRL1
11	26	TMEM136	120195837	0.00425013	TECTA	121061515	0.0185029	0.295714	865679	5	TMEM136,ARHGEF12,GRIK4,TBCEL,TECTA
11	27	SPA17	124543739	0.0153062	HEPACAM	124793329	0.00386142	0.223818	249591	7	SPA17,NRGN,VSIG2,ESAM,ROBO3,ROBO4,HEPACAM
11	28	ACRV1	125542228	0.00230296	DCPS	126215644	0.00906488	0.3003	673417	15	ACRV1,PATE1,PATE2,PATE3,PATE4,PUS3,HYLS1,DDX25,CDON,RPUSD4,FAM118B,SRPR,FOXRED1,TIRAP,DCPS
11	29	BARX2	129245880	0.0175002	ADAMTS8	130282008	0.0408687	0.169566	1036129	8	BARX2,TMEM45B,NFRKB,PRDM10,APLP2,ST14,ZBTB44,ADAMTS8
12	1	KDM5A	389222	0.00355184	WNT5B	1756378	0.182896	0.31536	1367157	10	KDM5A,CCDC77,B4GALNT3,NINJ2,WNK1,HSN2,RAD52,ERC1,FBXL14,WNT5B
12	2	C12orf5	4430358	0.0116413	NTF3	5604465	0.00210222	0.239671	1174108	13	C12orf5,FGF23,FGF6,C12orf4,RAD51AP1,DYRK4,AKAP3,NDUFA9,GALNT8,KCNA6,KCNA1,KCNA5,NTF3
12	3	PLEKHG6	6419601	0.00214011	IFFO1	6661066	0.0217251	0.168935	241466	12	PLEKHG6,TNFRSF1A,SCNN1A,LTBR,CD27,TAPBPL,VAMP1,MRPL51,NCAPD2,SCARNA10,GAPDH,IFFO1
12	4	GNB3	6949117	0.00589823	SCARNA12	7076769	0.016657	0.312671	127653	13	GNB3,CDCA3,USP5,TPI1,SPSB2,RPL13P5,LRRC23,ENO2,ATN1,C12orf57,PTPN6,PHB2,SCARNA12
12	5	KLRG1	9142220	0.000910405	KLRC2	10588592	0.00274071	0.178473	1446373	25	KLRG1,A2M,PZP,LOC642846,KLRB1,LOC374443,CLEC2D,CLECL1,CD69,KLRF1,CLEC2B,CLEC2A,CLEC12A,CLEC1B,CLEC12B,CLEC9A,CLEC1A,CLEC7A,OLR1,GABARAPL1,KLRD1,KLRK1,KLRC4,KLRC3,KLRC2
12	6	PRR4	10998447	0.0184456	TAS2R43	11244912	0.0200598	0.227193	246466	12	PRR4,PRB4,PRH1,TAS2R13,PRH2,TAS2R14,TAS2R50,TAS2R20,TAS2R19,TAS2R31,TAS2R46,TAS2R43
12	7	PYROXD1	21590537	0.00437873	SYT10	33592754	0.000809332	0.204692	12002218	53	PYROXD1,RECQL,GOLT1B,C12orf39,GYS2,LDHB,KCNJ8,ABCC9,CMAS,ST8SIA1,ETNK1,SOX5,BCAT1,C12orf77,LRMP,CASC1,LYRM5,KRAS,IFLTD1,RASSF8,BHLHE41,SSPN,ITPR2,FGFR1OP2,TM7SF3,MED21,C12orf71,STK38L,ARNTL2,PPFIBP1,REP15,MRPS35,PTHLH,CCDC91,FAR2,ERGIC2,OVCH1,TMTC1,IPO8,CAPRIN2,TSPAN11,DDX11,FAM60A,FLJ13224,DENND5B,AMN1,H3F3C,BICD1,FGD4,DNM1L,YARS2,PKP2,SYT10
12	8	GXYLT1	42475647	0.011279	TWF1	44200178	0.0333919	0.267769	1724532	10	GXYLT1,YAF2,ZCRB1,PPHLN1,PRICKLE1,ADAMTS20,PUS7L,AK3L1,IRAK4,TWF1
12	9	CALCOCO1	54104901	0.0388357	LOC100240734	54496483	0.0392804	0.326517	391583	14	CALCOCO1,HOXC13,HOXC12,HOTAIR,HOXC11,HOXC10,HOXC9,HOXC8,HOXC4,HOXC5,HOXC6,FLJ12825,LOC100240735,LOC100240734
12	10	PA2G4	56498102	0.0470149	MYL6B	56550026	0.015758	0.182057	51925	5	PA2G4,RPL41,ZC3H10,ESYT1,MYL6B
12	11	B4GALNT1	58019677	0.0215085	METTL1	58165914	0.000402761	0.201247	146238	8	B4GALNT1,OS9,AGAP2,TSPAN31,CDK4,MARCH9,CYP27B1,METTL1
12	12	TMEM5	64173582	0.00485776	RAB3IP	70189183	0.0145188	0.188142	6015602	37	TMEM5,SRGAP1,C12orf66,C12orf56,XPOT,TBK1,RASSF3,GNS,WIF1,LEMD3,MSRB3,RPSAP52,HMGA2,LLPH,TMBIM4,IRAK3,HELB,GRIP1,CAND1,DYRK2,IFNG,IL26,IL22,MDM1,RAP1B,NUP107,SLC35E3,MDM2,CPM,CPSF6,LYZ,YEATS4,FRS2,CCT2,LRRC10,BEST3,RAB3IP
12	13	LGR5	71833549	0.00202385	TPH2	72426221	0.0237112	0.26339	592673	8	LGR5,ZFC3H1,THAP2,TMEM19,RAB21,TBC1D15,MRS2P2,TPH2
12	14	GLIPR1L2	75784849	0.00285534	OSBPL8	76953589	0.0304149	0.233393	1168741	7	GLIPR1L2,GLIPR1,KRR1,PHLDA1,NAP1L1,BBS10,OSBPL8
12	15	C12orf29	88429267	0.00095589	GALNT4	89918583	0.0366222	0.387606	1489317	7	C12orf29,CEP290,TMTC3,KITLG,DUSP6,POC1B,GALNT4
12	16	NUDT4	93771700	0.00575869	VEZT	95663964	0.0015684	0.220264	1892265	12	NUDT4,UBE2N,MRPL42,SOCS2,CRADD,PLXNC1,CCDC41,TMCC3,NDUFA12,NR2C1,FGD6,VEZT
12	17	APAF1	99039077	0.00241392	DEPDC4	100660857	0.00864636	0.336132	1621781	6	APAF1,ANKS1B,FAM71C,UHRF1BP1L,ACTR6,DEPDC4
12	18	ANKRD13A	110436990	0.0423691	GPN3	110906089	0.00442295	0.210776	469100	7	ANKRD13A,C12orf76,IFT81,ATP2A2,ANAPC7,ARPC3,GPN3
12	19	ACAD10	112123856	0.0172832	TMEM116	112451023	0.0999179	0.132053	327168	4	ACAD10,ALDH2,MAPKAPK5,TMEM116
12	20	TESC	117476727	0.0303088	TAOK3	118628350	0.00817014	0.169206	1151624	9	TESC,FBXO21,NOS1,KSR2,RFC5,WSB2,VSIG10,PEBP1,TAOK3
12	21	PXN	120648241	0.0156629	COQ5	120966964	0.00326555	0.213319	318724	9	PXN,SIRT4,PLA2G1B,MSI1,COX6A1,TRIAP1,GATC,DYNLL1,COQ5
12	22	C12orf43	121440847	0.00854633	MORN3	122107560	0.0094014	0.197352	666714	10	C12orf43,OASL,P2RX7,P2RX4,CAMKK2,ANAPC5,RNF34,KDM2B,ORAI1,MORN3
12	23	CHFR	133416937	0.0345757	ZNF84	133639885	0.973482	0.378526	222949	4	CHFR,ZNF605,ZNF26,ZNF84
13	1	PABPC3	25670275	0.0215143	WASF3	27263082	0.0090858	0.272064	1592808	8	PABPC3,MTMR6,NUPL1,ATP8A2,SHISA2,RNF6,CDK8,WASF3
13	2	FLT1	28874482	0.00902524	USPL1	31226094	0.00737939	0.266886	2351613	9	FLT1,POMP,SLC46A3,MTUS2,SLC7A1,UBL3,KATNAL1,HMGB1,USPL1
13	3	BRCA2	32889616	0.00111792	ALG5	37573504	0.00238871	0.167564	4683889	16	BRCA2,N4BP2L1,N4BP2L2,CG030,PDS5B,KL,STARD13,RFC3,NBEA,DCLK1,SOHLH2,SPG20,CCNA1,RFXAP,SMAD9,ALG5
13	4	STOML3	39540061	0.0456147	DGKH	42803891	0.0268541	0.267345	3263831	15	STOML3,NHLRC3,LHFP,COG6,FOXO1,MRPS31,SLC25A15,ELF1,WBP4,KBTBD6,KBTBD7,MTRF1,NAA16,OR7E37P,DGKH
13	5	CCDC122	44410488	0.0101558	TPT1	45915297	0.0108666	0.227981	1504810	8	CCDC122,SERP2,TSC22D1,NUFIP1,KIAA1704,GTF2F2,KCTD4,TPT1
13	6	LRCH1	47127295	0.0164655	DLEU1	50679433	0.0209661	0.207256	3552139	25	LRCH1,ESD,HTR2A,SUCLA2,NUDT15,MED4,ITM2B,RB1,LPAR6,RCBTB2,CYSLTR2,FNDC3A,MLNR,CDADC1,CAB39L,SETDB2,PHF11,RCBTB1,ARL11,EBPL,KPNA3,DLEU2,TRIM13,KCNRG,DLEU1
13	7	ATP7B	52506805	0.00373218	THSD1	52980629	0.000925136	0.242447	473825	6	ATP7B,ALG11,UTP14C,NEK5,NEK3,THSD1
13	8	PIBF1	73356229	0.0227469	RBM26	79943125	0.00180634	0.202948	6586897	18	PIBF1,KLF5,KLF12,TBC1D4,COMMD6,UCHL3,LMO7,KCTD12,BTF3L1,CLN5,FBXL3,MYCBP2,SCEL,SLAIN1,EDNRB,POU4F1,RNF219,RBM26
13	9	GPR180	95254103	0.0448894	STK24	99174341	0.00839268	0.206202	3920239	15	GPR180,SOX21,ABCC4,CLDN10,DZIP1,DNAJC3,UGGT2,HS6ST3,OXGR1,MBNL2,RAP2A,IPO5,FARP1,RNF113B,STK24
13	10	NALCN	101706129	0.0188406	ABHD13	108886603	0.0153106	0.176572	7180475	14	NALCN,ITGBL1,FGF14,TPP2,KDELC1,BIVM,ERCC5,SLC10A2,DAOA,EFNB2,ARGLU1,FAM155A,LIG4,ABHD13
14	1	SUPT16H	21819630	0.00400405	METTL3	21971972	0.00141303	0.220052	152343	7	SUPT16H,SNORD9,SNORD8,CHD8,RAB2B,TOX4,METTL3
14	2	AP1G2	24030504	0.00299186	KHNYN	24910547	0.0131153	0.217366	880044	37	AP1G2,JPH4,DHRS2,DHRS4,DHRS4L1,DHRS4L2,LRRC16B,CPNE6,NRL,PCK2,DCAF11,FITM1,PSME1,PSME2,RNF31,IRF9,REC8,IPO4,TM9SF1,TSSK4,CHMP4A,MDP1,NEDD8,GMPR2,TINF2,TGM1,RABGGTA,DHRS1,CIDEB,LTB4R2,LTB4R,ADCY4,RIPK3,NFATC4,NYNRIN,CBLN3,KHNYN
14	3	PRKD1	30045686	0.0145335	INSM2	36006260	0.0127014	0.249589	5960575	24	PRKD1,G2E3,SCFD1,COCH,STRN3,AP4S1,HECTD1,HEATR5A,NUBPL,ARHGAP5,AKAP6,NPAS3,EGLN3,EAPP,SNX6,CFL2,BAZ1A,SRP54,FAM177A1,PPP2R3C,KIAA0391,PSMA6,NFKBIA,INSM2
14	4	POLE2	50110269	0.0040717	TRIM9	51562422	0.0016983	0.185196	1452154	17	POLE2,KLHDC1,KLHDC2,ARF6,C14orf182,C14orf183,SOS2,L2HGDH,ATP5S,CDKL1,MAP4K5,ATL1,SAV1,NIN,ABHD12B,PYGL,TRIM9
14	5	GPR137C	53019865	0.0172655	DLGAP5	55658396	0.01353	0.24095	2638532	19	GPR137C,ERO1L,PSMC6,STYX,GNPNAT1,FERMT2,DDHD1,BMP4,CDKN3,CNIH,GMFB,CGRRF1,SAMD4A,GCH1,WDHD1,SOCS4,MAPK1IP1L,LGALS3,DLGAP5
14	6	C14orf39	60902673	0.035265	PRKCH	62017698	0.000127298	0.207764	1115026	8	C14orf39,SIX6,SIX1,SIX4,MNAT1,TRMT5,SLC38A6,PRKCH
14	7	PPP2R5E	63841354	0.00349495	AKAP5	64936396	0.0264343	0.264479	1095043	7	PPP2R5E,WDR89,SGPP1,SYNE2,ESR2,MTHFD1,AKAP5
14	8	HEATR4	73964858	0.00462369	ENTPD5	74482633	0.00423729	0.273487	517776	12	HEATR4,ACOT1,ACOT2,ACOT4,ACOT6,DNAL1,PNMA1,PTGR2,ZNF410,FAM161B,COQ6,ENTPD5
14	9	TMEM63C	77648101	0.00743022	SNW1	78227497	0.00390718	0.227414	579397	10	TMEM63C,NGB,POMT2,GSTZ1,TMED8,AHSA1,ISM2,SPTLC2,ALKBH1,SNW1
14	10	SMEK1	91940984	0.0100149	TRIP11	92482205	0.00875417	0.306826	541222	5	SMEK1,CATSPERB,TC2N,FBLN5,TRIP11
14	11	MARK3	103931886	0.00114433	PPP1R13B	104212890	0.00562558	0.292603	281005	8	MARK3,CKB,TRMT61A,BAG5,KLC1,XRCC3,ZFYVE21,PPP1R13B
14	12	TMEM179	105060419	0.000681879	C14orf80	105965585	0.0071609	0.316686	905167	20	TMEM179,INF2,ADSSL1,SIVA1,AKT1,ZBTB42,PLD4,AHNAK2,C14orf79,CDCA4,GPR132,JAG2,NUDT14,BRF1,BTBD6,PACS2,MTA1,CRIP2,CRIP1,C14orf80
15	1	RAD51	40987326	0.0321316	RHOV	41166487	0.0204683	0.278749	179162	8	RAD51,GCHFR,DNAJC17,C15orf62,ZFYVE19,PPP1R14D,SPINT1,RHOV
15	2	EXD1	41474930	0.0270451	RTF1	41775761	0.0485864	0.246205	300832	6	EXD1,CHP,OIP5,NUSAP1,NDUFAF1,RTF1
15	3	SPTBN5	42140343	0.0349669	TTBK2	43213007	0.00330472	0.217641	1072665	14	SPTBN5,EHD4,PLA2G4E,PLA2G4D,PLA2G4F,VPS39,TMEM87A,GANC,CAPN3,SNAP23,LRRC57,HAUS2,CDAN1,TTBK2
15	4	LCMT2	43619973	0.0369388	SERF2	44088287	0.0277873	0.197103	468315	15	LCMT2,ADAL,ZSCAN29,TUBGCP4,TP53BP1,MAP1A,PPIP5K1,CKMT1B,STRC,CATSPER2,CKMT1A,CATSPER2P1,PDIA3,ELL3,SERF2
15	5	SHC4	49115933	0.00309163	GALK2	49622002	0.00673708	0.308669	506070	5	SHC4,EID1,SECISBP2L,COPS2,GALK2
15	6	FLJ10038	50641134	0.0116923	TNFAIP8L3	51397473	0.00068912	0.275458	756340	7	FLJ10038,USP8,USP50,TRPM7,SPPL2A,AP4E1,TNFAIP8L3
15	7	TMOD2	52043757	0.0355291	MYO5A	52643678	0.0492671	0.267248	599922	8	TMOD2,TMOD3,LEO1,MAPK6,BCL2L10,GNB5,MYO5C,MYO5A
15	8	PIGB	55611132	0.013364	LOC145783	57210697	0.0229049	0.233202	1599566	11	PIGB,CCPG1,DYX1C1,PYGO1,PRTG,NEDD4,RFX7,TEX9,MNS1,ZNF280D,LOC145783
15	9	LACTB	63413998	0.0011952	TRIP4	64747502	0.0337218	0.213298	1333505	16	LACTB,RPS27L,RAB8B,APH1B,CA12,USP3,FBXL22,HERC1,DAPK2,FAM96A,SNX1,SNX22,PPIB,CSNK1G1,KIAA0101,TRIP4
15	10	IGDCC4	65673824	0.00404418	MAP2K1	66783882	0.00456132	0.27298	1110059	11	IGDCC4,DPP8,PTPLAD1,SLC24A1,DENND4A,RAB11A,MEGF11,DIS3L,TIPIN,SCARNA14,MAP2K1
15	11	SMAD3	67358194	0.000637691	FEM1B	68583640	0.0194509	0.280397	1225447	9	SMAD3,AAGAB,IQCH,C15orf61,MAP2K5,PIAS1,CALML4,CLN6,FEM1B
15	12	GRAMD2	72452146	0.0236345	HCN4	73661605	0.00627673	0.199349	1209460	12	GRAMD2,PARP6,CELF6,HEXA,TMEM202,ARIH1,GOLGA6B,HIGD2B,BBS4,ADPGK,NEO1,HCN4
15	13	CPLX3	75117816	0.0161581	CSPG4	76005189	0.00339316	0.203485	887374	20	CPLX3,ULK3,SCAMP2,MPI,COX5A,RPP25,SCAMP5,PPCDC,C15orf39,GOLGA6C,GOLGA6D,COMMD4,NEIL1,MAN2C1,SIN3A,PTPN9,SNUPN,IMP3,SNX33,CSPG4
15	14	FSD2	83428023	0.00333563	BTBD1	83736106	0.0106624	0.303204	308084	6	FSD2,WHAMM,HOMER2,FAM103A1,C15orf40,BTBD1
15	15	LOC388152	84867599	0.00711513	PDE8A	85682376	0.00978742	0.225735	814778	11	LOC388152,GOLGA6L5,UBE2Q2P1,ZSCAN2,WDR73,NMB,SEC11A,ZNF592,ALPK3,SLC28A1,PDE8A
15	16	WDR93	90234027	0.0160648	TTLL13	90802312	0.0176805	0.241362	568286	11	WDR93,MESP1,MESP2,ANPEP,AP3S2,C15orf38,ZNF710,IDH2,SEMA4B,CIB1,TTLL13
15	17	FURIN	91411884	0.0024916	PRC1	91537881	0.0108082	0.255054	125998	7	FURIN,FES,MAN2A2,UNC45A,HDDC3,RCCD1,PRC1
15	18	IGF1R	99192760	0.012896	MEF2A	100256629	0.00938379	0.269107	1063870	6	IGF1R,PGPEP1L,SYNM,TTC23,LRRC28,MEF2A
16	1	MPG	128168	0.031312	LMF1	919056	0.0305747	0.362153	790889	45	MPG,NPRL3,HBZ,HBM,HBA2,HBA1,HBQ1,LUC7L,ITFG3,RGS11,ARHGDIG,PDIA2,AXIN1,MRPL28,TMEM8A,LOC100134368,NME4,DECR2,RAB11FIP3,SOLH,C16orf11,NHLRC4,PIGQ,RAB40C,WFIKKN1,C16orf13,FAM195A,WDR90,RHOT2,RHBDL1,STUB1,JMJD8,WDR24,FBXL16,METRN,FAM173A,CCDC78,HAGHL,NARFL,MSLN,RPUSD1,CHTF18,GNG13,PRR25,LMF1
16	2	TPSG1	1271650	0.0124093	AMDHD2	2579732	0.0178684	0.278599	1308083	61	TPSG1,TPSB2,TPSAB1,TPSD1,UBE2I,BAIAP3,GNPTG,UNKL,C16orf91,CCDC154,CLCN7,PTX4,TELO2,IFT140,TMEM204,CRAMP1L,HN1L,MAPK8IP3,NME3,MRPS34,EME2,SPSB3,NUBP2,IGFALS,HAGH,FAHD1,HS3ST6,RPL3L,NDUFB10,RPS2,SNORA10,SNHG9,SNORA78,RNF151,TBL3,NOXO1,GFER,SYNGR3,ZNF598,NPW,SLC9A3R2,NTHL1,TSC2,PKD1,RAB26,SNORD60,TRAF7,CASKIN1,MLST8,PGP,E4F1,DNASE1L2,RNPS1,ABCA3,ABCA17P,CCNF,C16orf59,NTN3,TBC1D24,ATP6V0C,AMDHD2
16	3	PRSS30P	2889573	0.00444326	ZSCAN10	3142861	0.0158672	0.248685	253289	16	PRSS30P,PRSS22,FLYWCH2,FLYWCH1,KREMEN2,PAQR4,PKMYT1,CLDN9,CLDN6,TNFRSF12A,HCFC1R1,THOC6,CCDC64B,MMP25,IL32,ZSCAN10
16	4	ZNF263	3313799	0.0192422	ZNF174	3454994	0.0340714	0.355713	141196	5	ZNF263,TIGD7,ZNF75A,OR2C1,ZNF174
16	5	GLIS2	4382215	0.0219038	PPL	4987136	0.000106851	0.304026	604922	16	GLIS2,CORO7,VASN,DNAJA3,NMRAL1,HMOX2,MGRN1,NUDT16L1,ANKS3,C16orf71,ZNF500,sep-12,ROGDI,GLYR1,UBN1,PPL
16	6	TNFRSF17	12058963	0.0227956	KIAA0430	15733148	0.0163233	0.167108	3674186	18	TNFRSF17,SNX29,CPPED1,SHISA9,ERCC4,MKL2,PARN,BFAR,PLA2G10,ABCC6P2,NOMO1,NPIP,PDXDC1,NTAN1,RRN3,MPV17L,C16orf45,KIAA0430
16	7	ARL6IP1	18802990	0.00412782	C16orf62	19621737	0.017611	0.267449	818748	11	ARL6IP1,SMG1,TMC7,COQ7,ITPRIPL2,SYT17,TMC5,GDE1,CEP110,CP110,C16orf62
16	8	ACSM1	20634558	0.000927407	DCUN1D3	20911561	0.0258735	0.184695	277004	6	ACSM1,THUMPD1,ACSM3,ERI2,LOC81691,DCUN1D3
16	9	SCNN1B	23313590	0.00755005	PALB2	23652678	0.00124345	0.266661	339089	7	SCNN1B,COG7,GGA2,EARS2,UBFD1,NDUFAB1,PALB2
16	10	CLN3	28488784	0.000667629	SULT1A3	29475661	0.0289457	0.271125	986878	20	CLN3,APOB48R,IL27,NUPR1,CCDC101,SULT1A2,SULT1A1,ATXN2L,TUFM,SH2B1,ATP2A1,RABEP2,CD19,NFATC2IP,SPNS1,LAT,RRN3P2,BOLA2,LOC606724,SULT1A3
16	11	ZG16	29789560	0.00838708	FUS	31194671	0.0220974	0.331588	1405112	63	ZG16,KIF22,MAZ,PRRT2,MVP,CDIPT,SEZ6L2,ASPHD1,KCTD13,TMEM219,TAOK2,HIRIP3,INO80E,DOC2A,C16orf92,FAM57B,ALDOA,PPP4C,TBX6,YPEL3,GDPD3,MAPK3,CORO1A,LOC613037,LOC595101,CD2BP2,TBC1D10B,MYLPF,sep-01,ZNF48,ZNF771,DCTPP1,SEPHS2,ITGAL,ZNF768,ZNF747,ZNF764,ZNF688,ZNF785,ZNF689,PRR14,FBRS,SRCAP,PHKG2,C16orf93,RNF40,ZNF629,BCL7C,CTF1,FBXL19,ORAI3,SETD1A,HSD3B7,STX1B,STX4,ZNF668,ZNF646,PRSS53,VKORC1,BCKDK,PRS…
16	12	ANKRD26P1	46503248	0.0150999	LONP2	48381625	0.0122213	0.265859	1878378	13	ANKRD26P1,SHCBP1,VPS35,MYLK3,C16orf87,GPT2,DNAJA2,NETO2,ITFG1,PHKB,ABCC12,ABCC11,LONP2
16	13	HEATR3	50099880	0.0247011	RPGRIP1L	53737771	0.0166115	0.249076	3637892	14	HEATR3,PAPD5,ADCY7,BRD7,NKD1,SNX20,NOD2,CYLD,SALL1,TOX3,CHD9,RBL2,AKTIP,RPGRIP1L
16	14	MT1A	56642477	0.00588631	MT1G	56701977	0.0343668	0.293151	59501	9	MT1A,MT2A,MT1L,MT1M,MT1E,MT1DP,MT1B,MT1F,MT1G
16	15	NUP93	56764016	0.00437357	NLRC5	57063768	0.0134488	0.219358	299753	5	NUP93,SLC12A3,HERPUD1,CETP,NLRC5
16	16	CCL17	57438678	0.00123496	GINS3	58440048	0.00514058	0.234952	1001371	21	CCL17,CIAPIN1,COQ9,POLR2C,DOK4,CCDC102A,GPR114,GPR56,GPR97,CCDC135,KATNB1,KIFC3,CNGB1,TEPP,ZNF319,MMP15,C16orf80,CSNK2A2,CCDC113,PRSS54,GINS3
16	17	BEAN	66461199	0.026343	CMTM2	66622177	0.00792231	0.153721	160979	5	BEAN,TK2,CKLF,CMTM1,CMTM2
16	18	CES3	66995131	0.0407845	ZDHHC1	67450339	0.0301739	0.250526	455209	21	CES3,CES8,CBFB,C16orf70,B3GNT9,TRADD,FBXL8,HSF4,NOL3,KIAA0895L,E2F4,ELMO3,LRRC29,TMEM208,FHOD1,SLC9A5,PLEKHG4,KCTD19,LRRC36,TPPP3,ZDHHC1
16	19	RLTPR	67679029	0.02087	SLC12A4	67981338	0.0125704	0.357698	302310	17	RLTPR,ACD,PARD6A,C16orf86,GFOD2,RANBP10,TSNAXIP1,CENPT,THAP11,NUTF2,EDC4,NRN1L,PSKH1,CTRL,PSMB10,LCAT,SLC12A4
16	20	DUS2L	68056846	0.0119621	SLC7A6OS	68344868	0.0349786	0.269348	288023	6	DUS2L,NFATC3,ESRP2,PLA2G15,SLC7A6,SLC7A6OS
16	21	ZFP90	68564047	0.0119267	SNORD111B	70563502	0.0353722	0.262976	1999456	30	ZFP90,CDH3,CDH1,HAS3,CHTF8,CIRH1A,SNTB2,VPS4A,COG8,PDF,NIP7,TMED6,TERF2,CYB5B,NFAT5,NQO1,NOB1,WWP2,CLEC18C,CLEC18A,PDPR,EXOSC6,AARS,DDX19B,DDX19A,ST3GAL2,FUK,COG4,SF3B3,SNORD111B
16	22	HYDIN	70841286	0.0485246	AP1G1	71781154	0.0255786	0.208307	939869	10	HYDIN,FTSJD1,CALB2,ZNF23,ZNF19,CHST4,TAT,MARVELD3,PHLPP2,AP1G1
16	23	PMFBP1	72158665	0.0154945	TERF2IP	75691341	0.0436253	0.166212	3532677	25	PMFBP1,ZFHX3,PSMD7,LOC283922,CLEC18B,GLG1,RFWD3,MLKL,FA2H,WDR59,ZNRF1,LDHD,ZFP1,CTRB2,CTRB1,BCAR1,CFDP1,TMEM170A,CHST6,CHST5,TMEM231,GABARAPL2,ADAT1,KARS,TERF2IP
16	24	COX4I1	85833172	0.00794093	MAP1LC3B	87436833	0.010315	0.204948	1603662	9	COX4I1,IRF8,FOXF1,MTHFSD,FLJ30679,FOXC2,FOXL1,FBXO31,MAP1LC3B
17	1	FAM101B	289770	0.00415412	NXN	725697	0.0145498	0.298282	435928	7	FAM101B,VPS53,FAM57A,GEMIN4,GLOD4,RNMTL1,NXN
17	2	RPA1	1733272	0.0206867	HIC1	1962981	0.0173173	0.136397	229710	5	RPA1,RTN4RL1,DPH1,OVCA2,HIC1
17	3	OR1D4	3143969	0.0125348	OR1E2	3337135	0.00478776	0.440559	193167	6	OR1D4,OR3A2,OR3A1,OR1E1,OR3A3,OR1E2
17	4	MYBBP1A	4442190	0.0163064	DHX33	5364683	0.00735123	0.193523	922494	34	MYBBP1A,GGT6,SMTNL2,ALOX15,PELP1,ARRB2,MED11,CXCL16,ZMYND15,TM4SF5,VMO1,GLTPD2,PSMB6,PLD2,MINK1,C17orf107,GP1BA,SLC25A11,RNF167,PFN1,ENO3,SPAG7,CAMTA2,INCA1,KIF1C,ZFP3,ZNF232,USP6,ZNF594,RABEP1,NUP88,RPAIN,C1QBP,DHX33
17	5	ASGR1	7076750	0.00240225	C17orf74	7330886	0.0209873	0.244774	254137	20	ASGR1,DLG4,ACADVL,DVL2,PHF23,GABARAP,CLDN7,SLC2A4,YBX2,EIF5A,GPS2,NEURL4,ACAP1,KCTD11,TMEM95,TNK1,PLSCR3,NLGN2,SPEM1,C17orf74
17	6	PER1	8043787	0.028716	SLC25A35	8198170	0.0489418	0.187474	154384	7	PER1,VAMP2,TMEM107,C17orf59,AURKB,PFAS,SLC25A35
17	7	ELAC2	12894928	0.00471765	HS3ST3B1	14249492	0.00590879	0.225713	1354565	6	ELAC2,HS3ST3A1,CDRT15P,COX10,CDRT15,HS3ST3B1
17	8	TBC1D26	15635590	0.0150721	PIGL	16220938	0.0126269	0.211731	585349	7	TBC1D26,MEIS3P1,ADORA2B,ZSWIM7,TTC19,NCOR1,PIGL
17	9	ZNF624	16524047	0.00592488	LOC339240	18328647	0.00409604	0.234185	1804601	28	ZNF624,CCDC144A,TNFRSF13B,MPRIP,PLD6,FLCN,COPS3,NT5M,MED9,RASD1,PEMT,RAI1,SMCR5,SREBF1,TOM1L2,LRRC48,ATPAF2,DRG2,MYO15A,ALKBH5,LLGL1,FLII,SMCR7,TOP3A,SMCR8,SHMT1,EVPLL,LOC339240
17	10	CCDC144NL	20766707	0.0110427	KCNJ12	21323179	0.02135	0.627572	556473	7	CCDC144NL,USP22,DHRS7B,TMEM11,C17orf103,MAP2K3,KCNJ12
17	11	PPY2	26574469	0.00480277	PROCA1	27034467	0.00916272	0.262517	459999	21	PPY2,TMEM97,IFT20,TNFAIP1,POLDIP2,SARM1,TMEM199,SEBOX,VTN,SLC46A1,SLC13A2,FOXN1,UNC119,PIGS,ALDOC,SPAG5,SGK494,KIAA0100,SDF2,SUPT6H,PROCA1
17	12	TLCD1	27051365	0.000421534	TMIGD1	28661065	0.0473414	0.266697	1609701	25	TLCD1,NEK8,TRAF4,ERAL1,FLOT2,DHRS13,PHF12,SEZ6,PIPOX,MYO18A,TIAF1,CRYBA1,NUFIP2,TAOK1,ABHD15,TP53I13,GIT1,ANKRD13B,CORO6,SSH2,EFCAB5,CCDC55,SLC6A4,BLMH,TMIGD1
17	13	CRLF3	29109701	0.011443	PSMD11	30804847	0.019021	0.202333	1695147	19	CRLF3,ATAD5,ADAP2,RNF135,DPRXP4,NF1,OMG,EVI2B,EVI2A,RAB11FIP4,UTP6,SUZ12,LRRC37B,RHOT1,ARGFXP2,RHBDL3,C17orf75,ZNF207,PSMD11
17	14	CCT6B	33254877	0.00151142	SLFN13	33773029	0.000840523	0.291072	518153	11	CCT6B,ZNF830,LIG3,RFFL,FNDC8,NLE1,UNC45B,SLFN5,SLFN11,SLFN12,SLFN13
17	15	CCL18	34391642	0.0411694	CCR7	38721736	0.025073	0.159927	4330095	82	CCL18,CCL3,CCL4,TBC1D3B,CCL3L1,CCL3L3,CCL4L2,TBC1D3C,TBC1D3G,TBC1D3H,ZNHIT3,MYO19,PIGW,GGNBP2,DHRS11,MRM1,LHX1,AATF,ACACA,C17orf78,TADA2A,DUSP14,SYNRG,DDX52,HNF1B,LOC284100,TBC1D3,MRPL45,GPR179,SOCS7,ARHGAP23,SRCIN1,C17orf96,MLLT6,CISD3,PCGF2,PSMB3,PIP4K2B,CWC25,C17orf98,RPL23,SNORA21,LASP1,FBXO47,PLXDC1,ARL5C,CACNB1,RPL19,STAC2,FBXL20,MED1,CDK12,NEUROD2,PPP1R1B,STARD3,TCAP,PNMT,PGAP3,ERBB2,GRB7,…
17	16	KRT40	39133967	0.00157338	KRTAP4-5	39306054	0.0379667	0.215275	172088	16	KRT40,KRTAP3-3,KRTAP3-2,KRTAP3-1,KRTAP1-5,KRTAP1-3,KRTAP1-1,KRTAP2-1,KRTAP2-2,KRTAP2-4,KRTAP4-7,KRTAP4-8,KRTAP4-9,KRTAP4-11,KRTAP4-12,KRTAP4-5
17	17	NAGLU	40687950	0.00535064	CNTD1	40963605	0.0138575	0.286569	275656	17	NAGLU,HSD17B1,COASY,MLX,PSMC3IP,FAM134C,TUBG1,TUBG2,PLEKHH3,CCR10,CNTNAP1,EZH1,RAMP2,VPS25,WNK4,CCDC56,CNTD1
17	18	OSBPL7	45884732	0.00197194	HOXB8	46692301	0.0363119	0.241619	807570	22	OSBPL7,MRPL10,LRRC46,SCRN2,SP6,SP2,PNPO,PRR15L,CDK5RAP3,COPZ2,NFE2L1,CBX1,SNX11,SKAP1,HOXB1,HOXB2,HOXB3,HOXB4,HOXB5,HOXB6,HOXB7,HOXB8
17	19	TMEM92	48348766	0.0255425	COX11	53046064	0.0404578	0.247492	4697299	27	TMEM92,XYLT2,MRPL27,EME1,LRRC59,ACSF2,CHAD,RSAD1,MYCBPAP,EPN3,SPATA20,CACNA1G,ABCC3,ANKRD40,LUC7L3,WFIKKN2,TOB1,SPAG9,NME1,NME1-NME2,NME2,MBTD1,UTP18,CA10,KIF2B,TOM1L1,COX11
17	20	MTVR2	54961462	0.0387376	VEZF1	56065615	0.00565841	0.192047	1104154	10	MTVR2,TRIM25,COIL,SCPEP1,RNF126P1,AKAP1,MSI2,MRPS23,CUEDC1,VEZF1
17	21	TRIM37	57059999	0.0133776	PPM1D	58743640	0.0118628	0.352314	1683642	18	TRIM37,SKA2,PRR11,GDPD1,YPEL2,DHX40,CLTC,PTRH2,TUBD1,RPS6KB1,RNFT1,HEATR6,LOC653653,CA4,USP32,C17orf64,APPBP2,PPM1D
17	22	INTS2	59942727	0.0436834	CD79B	62009704	0.014491	0.245235	2066978	29	INTS2,MED13,TBC1D3P2,EFCAB3,METTL2A,TLK2,MRC2,MARCH10,TANC2,CYB561,ACE,KCNH6,DCAF7,TACO1,MAP3K3,LIMD2,STRADA,CCDC47,DDX42,FTSJ3,PSMC5,SMARCD2,TCAM1P,CSH2,GH2,CSH1,CSHL1,GH1,CD79B
17	23	PECAM1	62396776	0.018736	GNA13	63051892	0.0495973	0.385849	655117	9	PECAM1,POLG2,DDX5,CCDC45,SMURF2,LOC146880,PLEKHM1P,AMZ2P1,GNA13
17	24	CACNG4	64960979	0.00898975	ARSG	66417000	0.00210023	0.278994	1456022	13	CACNG4,CACNG1,HELZ,PSMD12,PITPNC1,NOL11,SNORA38B,BPTF,C17orf58,KPNA2,LOC440461,AMZ2,ARSG
17	25	FAM20A	66531256	0.0236874	ABCA10	67146582	0.0388063	0.521323	615327	5	FAM20A,ABCA8,ABCA9,ABCA6,ABCA10
17	26	SSTR2	71161159	0.00407263	SDK2	71398280	0.0312738	0.230626	237122	7	SSTR2,COG1,FAM104A,C17orf80,CPSF4L,CDC42EP4,SDK2
17	27	NAT9	72766685	0.00568703	CYGB	74533987	0.00149414	0.272441	1767303	56	NAT9,TMEM104,GRIN2C,FDXR,FADS6,USH1G,OTOP2,OTOP3,CDR2L,ICT1,KCTD2,ATP5H,SLC16A5,ARMC7,NT5C,HN1,SUMO2,NUP85,GGA3,MRPS7,MIF4GD,SLC25A19,GRB2,KIAA0195,CASKIN2,TSEN54,LLGL2,MYO15B,RECQL5,SAP30BP,ITGB4,GALK1,H3F3B,UNK,UNC13D,WBP2,TRIM47,TRIM65,FBF1,MRPL38,ACOX1,CDK3,EVPL,SRP68,GALR2,ZACN,EXOC7,FOXJ1,RNF157,QRICH2,PRPSAP1,SPHK1,UBE2O,AANAT,RHBDF2,CYGB
17	28	CBX4	77806954	0.00240533	CCDC57	80170689	0.0236664	0.312836	2363736	52	CBX4,TBC1D16,CCDC40,GAA,EIF4A3,CARD14,SGSH,SLC26A11,RNF213,NPTX1,RPTOR,CHMP6,BAIAP2,AATK,AZI1,C17orf89,SLC38A10,TMEM105,BAHCC1,ACTG1,FSCN2,C17orf70,NPLOC4,TSPAN10,PDE6G,CCDC137,ARL16,HGS,MRPL12,SLC25A10,GCGR,FAM195B,P4HB,ARHGDIA,ANAPC11,NPB,PCYT2,SIRT7,MAFG,PYCR1,MYADML2,NOTUM,ASPSCR1,STRA13,LRRC45,RAC3,DCXR,RFNG,GPS1,DUS1L,FASN,CCDC57
18	1	C18orf56	649619	0.0096342	LPIN2	3011945	0.00621307	0.194169	2362327	10	C18orf56,TYMS,ENOSF1,YES1,ADCYAP1,METTL4,NDC80,SMCHD1,EMILIN2,LPIN2
18	2	NDUFV2	9102627	0.00976869	RNMT	13760207	0.0151035	0.187131	4657581	25	NDUFV2,ANKRD12,TWSG1,RALBP1,PPP4R1,RAB31,TXNDC2,VAPA,APCDD1,NAPG,GNAL,CHMP1B,MPPE1,IMPA2,CIDEA,TUBB6,AFG3L2,SLMO1,SPIRE1,PSMG2,CEP76,PTPN2,SEH1L,CEP192,RNMT
18	3	RIOK3	21032786	0.0281041	PSMA8	23773319	0.0413904	0.219981	2740534	13	RIOK3,C18orf8,NPC1,ANKRD29,LAMA3,TTC39C,CABYR,OSBPL1A,IMPACT,HRH4,ZNF521,SS18,PSMA8
18	4	CDH2	25530929	0.00255169	DSG4	28993880	0.00267207	0.201586	3462952	6	CDH2,DSC3,DSC2,DSC1,DSG1,DSG4
18	5	MAPRE2	32556891	0.00122334	GALNT1	33291798	0.00399824	0.30087	734908	7	MAPRE2,ZNF397,ZNF271,ZNF24,ZNF396,INO80C,GALNT1
18	6	KATNAL2	44497556	0.00742359	SMAD7	46469177	0.00678556	0.172851	1971622	8	KATNAL2,TCEB3C,TCEB3B,HDHD2,IER3IP1,SMAD2,ZBTB7C,SMAD7
18	7	TXNL1	54270052	0.0482007	NARS	55289177	0.0359407	0.274384	1019126	6	TXNL1,WDR7,ST8SIA3,ONECUT2,FECH,NARS
18	8	RNF152	59482303	0.019646	KDSR	61034506	0.0116829	0.340984	1552204	8	RNF152,PIGN,KIAA1468,TNFRSF11A,ZCCHC2,PHLPP1,BCL2,KDSR
18	9	ZNF407	72265127	0.00197226	MBP	74699912	0.00249024	0.436572	2434786	6	ZNF407,ZADH2,TSHZ1,ZNF516,ZNF236,MBP
19	1	GZMM	544033	0.00902815	ZNF57	2918474	0.04004	0.263864	2374442	79	GZMM,BSG,HCN2,POLRMT,FGF22,RNF126,FSTL3,PALM,PTBP1,LPPR3,AZU1,PRTN3,ELANE,CFD,MED16,KISS1R,ARID3A,WDR18,GRIN3B,CNN2,ABCA7,HMHA1,POLR2E,GPX4,SBNO2,STK11,C19orf26,ATP5D,MIDN,CIRBP,C19orf24,EFNA2,MUM1,NDUFS7,GAMT,DAZAP1,RPS15,APC2,C19orf25,PCSK4,REEP6,ADAMTSL5,MEX3D,MBD3,UQCR11,TCF3,ONECUT3,ATP8B3,REXO1,KLF16,ADAT3,SCAMP4,CSNK1G2,BTBD2,MKNK2,AP3D1,DOT1L,PLEKHJ1,SF3A2,AMH,JSRP1,OAZ1,SPPL2B,C19orf35,L…
19	2	CELF5	3224700	0.0150087	PLIN3	4867780	0.00648134	0.216046	1643081	46	CELF5,NFIC,C19orf77,DOHH,FZR1,C19orf71,HMG20B,GIPC3,TBXA2R,PIP5K1C,TJP3,APBA3,MRPL54,RAX2,MATK,ZFR2,ATCAY,DAPK3,EEF2,PIAS4,ZBTB7A,MAP2K2,CREB3L3,SIRT6,ANKRD24,EBI3,CCDC94,SHD,TMIGD2,FSD1,STAP2,MPND,SH3GL1,CHAF1A,UBXN6,HDGFRP2,PLIN4,PLIN5,LRG1,SEMA6B,TNFAIP8L1,C19orf10,DPP9,FEM1A,TICAM1,PLIN3
19	3	SAFB2	5587009	0.0100444	SLC25A41	6433790	0.00847538	0.306933	846782	26	SAFB2,SAFB,C19orf70,HSD11B1L,RPL36,LONP1,PRR22,DUS3L,NRTN,FUT6,FUT3,FUT5,NDUFA11,VMAC,CAPS,RANBP3,RFX2,ACSBG2,MLLT1,ACER1,CLPP,ALKBH7,PSPN,GTF2F1,KHSRP,SLC25A41
19	4	TNFSF9	6531009	0.0382451	SH2D3A	6767523	0.00805377	0.220559	236515	7	TNFSF9,CD70,TNFSF14,C3,GPR108,TRIP10,SH2D3A
19	5	MBD3L2	7049350	0.00129836	RETN	7735340	0.0482169	0.510311	685991	14	MBD3L2,ZNF557,INSR,ARHGEF18,LOC100128573,PEX11G,C19orf45,ZNF358,MCOLN1,PNPLA6,XAB2,PCP2,STXBP2,RETN
19	6	EVI5L	7895160	0.0231201	ZNF414	8579048	0.0110384	0.282883	683889	19	EVI5L,LRRC8E,MAP2K7,SNAPC2,CTXN1,TIMM44,ELAVL1,CCL25,FBN3,CD320,NDUFA7,RPS28,KANK3,ANGPTL4,RAB11B,MARCH2,HNRNPM,PRAM1,ZNF414
19	7	ZNF699	9405985	0.00338564	ZNF561	9731916	0.00431475	0.388401	325932	8	ZNF699,ZNF559,ZNF177,ZNF266,ZNF560,ZNF426,ZNF121,ZNF561
19	8	PIN1	9945882	0.0397554	C3P1	10184813	0.0489894	0.169462	238932	5	PIN1,OLFM2,COL5A3,RDH8,C3P1
19	9	P2RY11	10222196	0.0271597	LDLR	11244505	0.0425071	0.346431	1022310	32	P2RY11,EIF3G,DNMT1,S1PR2,MRPL4,ICAM1,ICAM4,ICAM5,ZGLP1,FDX1L,RAVER1,ICAM3,TYK2,CDC37,PDE4A,KEAP1,S1PR5,ATG4D,KRI1,CDKN2D,AP1M2,SLC44A2,ILF3,QTRT1,DNM2,TMED1,C19orf38,CARM1,YIPF2,C19orf52,SMARCA4,LDLR
19	10	TSPAN16	11406823	0.00114202	ECSIT	11639680	0.0335958	0.278891	232858	12	TSPAN16,RAB3D,TMEM205,CCDC159,LPPR2,EPOR,RGL3,CCDC151,PRKCSH,ELAVL3,ZNF653,ECSIT
19	11	ZNF627	11708234	0.00326034	TECR	14676792	0.00665663	0.181994	2968559	80	ZNF627,ZNF823,ZNF441,ZNF491,ZNF440,ZNF439,ZNF69,ZNF700,ZNF763,ZNF433,ZNF878,ZNF844,ZNF788,ZNF20,ZNF625,ZNF136,ZNF44,ZNF563,ZNF442,ZNF799,ZNF443,ZNF709,ZNF564,ZNF490,ZNF791,MAN2B1,WDR83,DHPS,FBXW9,TNPO2,SNORD41,C19orf43,ASNA1,BEST2,HOOK2,JUNB,PRDX2,RNASEH2A,RTBDN,MAST1,DNASE2,KLF1,GCDH,SYCE2,FARSA,CALR,RAD23A,GADD45GIP1,DAND5,NFIX,LYL1,TRMT1,NACC1,STX10,IER2,CACNA1A,CCDC130,MRI1,C19orf53,ZSWIM4,NA…
19	12	ILVBL	15225784	0.00390862	AKAP8L	15529833	0.0171853	0.273407	304050	6	ILVBL,NOTCH3,EPHX3,BRD4,AKAP8,AKAP8L
19	13	CYP4F8	15726028	0.0260656	OR10H1	15918936	0.0280135	0.272383	192909	7	CYP4F8,CYP4F3,CYP4F12,OR10H2,OR10H3,OR10H5,OR10H1
19	14	TPM4	16178316	0.0149945	SLC27A1	17610207	0.000454027	0.202309	1431892	34	TPM4,RAB8A,HSH2D,CIB3,FAM32A,AP1M1,KLF2,EPS15L1,CALR3,MED26,C19orf44,CHERP,SLC35E1,TMEM38A,NWD1,SIN3B,F2RL3,CPAMD8,HAUS8,MYO9B,USE1,OCEL1,NR2F6,USHBP1,ANKLE1,ABHD8,MRPL34,DDA1,ANO8,GTPBP3,PLVAP,BST2,NXNL1,SLC27A1
19	15	JUND	18390562	0.0378734	MEF2B	19281098	0.0189851	0.293524	890537	25	JUND,LSM4,PGPEP1,GDF15,LRRC25,SSBP4,ISYNA1,ELL,FKBP8,UBA52,C19orf60,CRLF1,TMEM59L,KLHL26,CRTC1,COMP,UPF1,GDF1,COPE,HOMER3,DDX49,ARMC6,SLC25A42,TMEM161A,MEF2B
19	16	GATAD2A	19496641	0.0373227	LPAR2	19739039	0.0306602	0.258678	242399	7	GATAD2A,TSSK6,NDUFA13,YJEFN3,CILP2,PBX4,LPAR2
19	17	ZNF101	19779662	0.00552884	ZNF492	22850472	0.00153135	0.351136	3070811	26	ZNF101,ZNF14,ZNF506,ZNF253,ZNF93,ZNF682,ZNF90,ZNF486,ZNF737,ZNF626,ZNF85,ZNF430,ZNF714,ZNF431,ZNF708,ZNF738,ZNF493,ZNF429,ZNF100,LOC641367,ZNF43,ZNF208,ZNF257,ZNF676,ZNF98,ZNF492
19	18	ZNF254	24216246	0.011682	C19orf12	30205963	0.00598363	0.310124	5989718	6	ZNF254,UQCRFS1,VSTM2B,POP4,PLEKHF1,C19orf12
19	19	DPY19L3	32896654	0.00423189	GPATCH1	33621318	0.00710018	0.318452	724665	11	DPY19L3,PDCD5,ANKRD27,RGS9BP,NUDT19,TDRD12,SLC7A9,CCDC123,C19orf40,RHPN2,GPATCH1
19	20	CHST8	34112860	0.0131496	ZNF30	35436076	0.00165722	0.181873	1323217	12	CHST8,KCTD15,LSM14A,KIAA0355,GPI,PDCD2L,UBA2,WTIP,ZNF302,ZNF181,ZNF599,ZNF30
19	21	FXYD3	35606731	0.00416247	LSR	35758867	0.0221673	0.250485	152137	7	FXYD3,LGI4,FXYD1,FXYD7,FXYD5,FAM187B,LSR
19	22	FFAR2	35939202	0.00104778	PSENEN	36237903	0.0297197	0.248231	298702	15	FFAR2,KRTDAP,DMKN,SBSN,GAPDHS,TMEM147,ATP4A,HAUS5,RBM42,ETV2,COX6B1,UPK1A,ZBTB32,U2AF1L4,PSENEN
19	23	NFKBID	36379142	0.0226425	TBCB	36616849	0.00321655	0.339038	237708	11	NFKBID,HCST,TYROBP,LRFN3,SDHAF1,ALKBH6,CLIP3,THAP8,WDR62,POLR2I,TBCB
19	24	ZNF565	36673186	0.0360002	ZNF607	38210089	0.0117396	0.515984	1536904	28	ZNF565,ZNF146,ZFP14,ZFP82,ZNF566,ZNF260,ZNF529,ZNF382,ZNF461,ZNF567,ZNF790,ZNF345,ZNF829,ZNF568,ZNF420,ZNF585A,ZNF585B,ZNF383,HKR1,ZNF527,ZNF569,ZNF570,ZNF793,ZNF540,ZNF571,ZFP30,ZNF781,ZNF607
19	25	DPF1	38701648	0.0144422	EID2B	40023494	0.0173719	0.279291	1321847	46	DPF1,PPP1R14A,SPINT2,YIF1B,C19orf33,KCNK6,CATSPERG,PSMD8,GGN,SPRED3,FAM98C,RASGRP4,RYR1,MAP4K1,EIF3K,ACTN4,CAPN12,LGALS7,LGALS7B,LGALS4,ECH1,HNRNPL,RINL,SIRT2,NFKBIB,SARS2,MRPS12,FBXO17,FBXO27,PAPL,PAK4,NCCRP1,SYCN,LRFN1,GMFG,SAMD4B,PAF1,MED29,ZFP36,PLEKHG2,RPS16,SUPT5H,TIMM50,DLL3,SELV,EID2B
19	26	FBL	40325092	0.00927315	MIA	41283398	0.033945	0.170989	958307	26	FBL,FCGBP,PSMC4,ZNF546,ZNF780B,ZNF780A,MAP3K10,TTC9B,CNTD2,AKT2,C19orf47,PLD3,HIPK4,PRX,SERTAD1,SERTAD3,BLVRB,SPTBN4,SHKBP1,LTBP4,NUMBL,ADCK4,ITPKC,C19orf54,SNRPA,MIA
19	27	TGFB1	41836811	0.000544255	B3GNT8	41934635	0.00795412	0.427448	97825	6	TGFB1,TMEM91,B9D2,BCKDHA,EXOSC5,B3GNT8
19	28	ARHGEF1	42387266	0.0103128	TMEM145	42829214	0.0097545	0.232297	441949	14	ARHGEF1,RABAC1,ATP1A3,GRIK5,ZNF574,POU2F2,DEDD2,ZNF526,GSK3A,ERF,CIC,PAFAH1B3,PRR19,TMEM145
19	29	PSG8	43256838	0.00118158	PSG4	43709926	0.0144687	0.429746	453089	7	PSG8,PSG6,PSG7,PSG11,PSG2,PSG5,PSG4
19	30	LYPD3	43964945	0.0103525	ZNF229	44952665	0.0398752	0.344964	987721	33	LYPD3,PHLDB3,ETHE1,ZNF575,XRCC1,IRGQ,ZNF576,ZNF428,SRRM5,CADM4,PLAUR,IRGC,KCNN4,LYPD5,ZNF283,ZNF404,ZNF45,ZNF221,ZNF155,ZNF230,ZNF222,ZNF284,ZNF223,ZNF224,ZNF225,ZNF234,ZNF226,ZNF227,ZNF235,ZNF233,ZFP112,ZNF285,ZNF229
19	31	CEACAM16	45202420	0.014034	NANOS2	46418036	0.013294	0.25523	1215617	46	CEACAM16,BCL3,CBLC,BCAM,PVRL2,TOMM40,APOE,APOC1,APOC1P1,APOC4,APOC2,CLPTM1,RELB,ZNF296,GEMIN7,NKPD1,TRAPPC6A,BLOC1S3,EXOC3L2,MARK4,CKM,KLC3,ERCC2,PPP1R13L,CD3EAP,ERCC1,FOSB,RTN2,PPM1N,VASP,OPA3,GPR4,EML2,GIPR,SNRPD2,QPCTL,FBXO46,SIX5,DMPK,DMWD,RSPH6A,SYMPK,FOXA3,IRF2BP1,MYPOP,NANOS2
19	32	SYNGR4	48867650	0.0032091	FUT2	49209191	0.0113407	0.214758	341542	16	SYNGR4,KDELR1,GRIN2D,GRWD1,KCNJ14,CYTH2,LMTK3,SULT2B1,FAM83E,SPACA4,RPL18,SPHK2,DBP,CA11,NTN5,FUT2
19	33	PLEKHA4	49340353	0.00164405	PPFIA3	49654280	0.0127899	0.191725	313928	24	PLEKHA4,PPP1R15A,TULP2,NUCB1,DHDH,BAX,FTL,GYS1,RUVBL2,LHB,CGB,SNAR-G2,CGB2,CGB1,SNAR-G1,CGB5,CGB8,CGB7,NTF4,KCNA7,SNRNP70,LIN7B,C19orf73,PPFIA3
19	34	SNORD35B	50000975	0.0136904	SIGLEC16	50479076	0.021826	0.306232	478102	25	SNORD35B,FCGRT,RCN3,NOSIP,PRRG2,PRR12,RRAS,SCAF1,IRF3,BCL2L12,PRMT1,CPT1C,TSKS,AP2A1,FUZ,MED25,PTOV1,PNKP,AKT1S1,TBC1D17,IL4I1,NUP62,ATF5,SIGLEC11,SIGLEC16
19	35	KLK1	51322403	0.0116622	KLK12	51537997	0.0389737	0.16379	215595	14	KLK1,KLK15,KLK3,KLK2,KLKP1,KLK4,KLK5,KLK6,KLK7,KLK8,KLK9,KLK10,KLK11,KLK12
19	36	ZNF577	52359055	0.00400189	ZNF347	53662313	0.0305831	0.324082	1303259	30	ZNF577,ZNF649,ZNF613,ZNF350,ZNF615,ZNF614,ZNF432,ZNF841,ZNF616,ZNF836,PPP2R1A,ZNF766,ZNF480,ZNF610,ZNF880,ZNF528,ZNF534,ZNF578,ZNF808,ZNF701,ZNF83,ZNF611,ZNF600,ZNF28,ZNF468,ZNF320,ZNF702P,ZNF160,ZNF415,ZNF347
19	37	BIRC8	53792853	0.0152357	LOC284379	54106751	0.0403621	0.374111	313899	8	BIRC8,ZNF845,ZNF525,ZNF765,ZNF761,ZNF813,ZNF331,LOC284379
19	38	OSCAR	54597932	0.0173652	MBOAT7	54691169	0.0466286	0.48965	93238	8	OSCAR,NDUFA3,TFPT,PRPF31,CNOT3,LENG1,TMC4,MBOAT7
19	39	LILRA6	54720146	0.0054012	LILRA5	54824409	0.0147697	0.637786	104264	6	LILRA6,LILRB3,LILRB5,LILRB2,LILRA3,LILRA5
19	40	KIR3DX1	55043908	0.0123167	KIR3DL2	55378670	0.00460842	0.256313	334763	13	KIR3DX1,LILRA2,LILRA1,LILRB1,LILRB4,LILRP2,KIR3DL3,KIR2DL3,KIR2DL1,KIR2DS4,KIR2DL4,KIR3DL1,KIR3DL2
19	41	GP6	55525074	0.000602567	COX6B2	55865907	0.727994	0.226139	340834	14	GP6,RDH13,EPS8L1,PPP1R12C,TNNT1,TNNI3,SYT5,PTPRH,TMEM86B,HSPBP1,BRSK1,TMEM150B,SUV420H2,COX6B2
19	42	RPL28	55897299	0.00522019	U2AF2	56186082	0.0265705	0.46091	288784	16	RPL28,UBE2S,SHISA7,ISOC2,ZNF628,NAT14,SSC5D,SBK2,ZNF579,FIZ1,ZNF524,ZNF784,ZNF581,ZNF580,CCDC106,U2AF2
19	43	ZSCAN5A	56732678	0.00460046	ZNF71	57135544	0.0321812	0.427071	402867	9	ZSCAN5A,ZNF542,ZNF582,ZNF583,ZNF667,ZNF471,ZFP28,ZNF470,ZNF71
20	1	C20orf96	256608	0.000484304	TCF15	590910	0.0228271	0.297493	334303	9	C20orf96,ZCCHC3,SOX12,NRSN2,TRIB3,RBCK1,TBC1D20,CSNK2A1,TCF15
20	2	PSMF1	1093905	0.0395735	SNPH	1289971	0.0381096	0.285698	196067	4	PSMF1,C20orf202,RAD21L1,SNPH
20	3	IDH3B	2639040	0.0262665	DDRGK1	3185295	0.0067865	0.215954	546256	13	IDH3B,EBF4,CPXM1,C20orf141,VPS16,PTPRA,GNRH2,MRPS26,OXT,AVP,UBOX5,FASTKD5,DDRGK1
20	4	LOC284798	25121433	0.0201082	NANP	25604648	0.00302446	0.203856	483216	7	LOC284798,ENTPD6,PYGB,ABHD12,GINS1,NINL,NANP
20	5	TM9SF4	30697308	0.00476084	C20orf203	31239783	0.0185242	0.397456	542476	7	TM9SF4,PLAGL2,POFUT1,KIF3B,ASXL1,C20orf112,C20orf203
20	6	CBFA2T2	32150170	0.00845619	VSTM2L	36573747	0.0243244	0.179839	4423578	59	CBFA2T2,NECAB3,C20orf144,E2F1,PXMP4,ZNF341,CHMP4B,RALY,EIF2S2,ASIP,AHCY,ITCH,DYNLRB1,MAP1LC3A,PIGU,TP53INP2,NCOA6,GGT7,ACSS2,GSS,MYH7B,TRPC4AP,EDEM2,PROCR,MMP24,EIF6,FAM83C,UQCC,GDF5,CEP250,C20orf173,ERGIC3,FER1L4,SPAG4,CPNE1,RBM12,NFS1,ROMO1,RBM39,PHF20,SCAND1,EPB41L1,DLGAP4,MYL9,TGIF2,C20orf24,SLA2,NDRG3,DSN1,SAMHD1,RBL1,RPN2,GHRH,MANBAL,SRC,BLCAP,NNAT,CTNNBL1,VSTM2L
20	7	KCNS1	43720949	0.00929153	SEMG2	43853099	0.0110823	0.236286	132151	6	KCNS1,WFDC5,WFDC12,PI3,SEMG1,SEMG2
20	8	SDC4	43953928	0.000652959	PIGT	44049333	0.0354945	0.370224	95406	6	SDC4,SYS1,SYS1-DBNDD2,TP53TG5,DBNDD2,PIGT
20	9	WFDC8	44179790	0.00624936	NCOA5	44699175	0.00659274	0.177251	519386	23	WFDC8,WFDC9,WFDC10A,WFDC11,WFDC10B,WFDC13,SPINT4,WFDC3,DNTTIP1,UBE2C,TNNC2,SNX21,ACOT8,ZSWIM3,ZSWIM1,NEURL2,CTSA,PLTP,PCIF1,ZNF335,MMP9,SLC12A5,NCOA5
20	10	NCOA3	46130600	0.00153395	DDX27	47860614	0.0134431	0.315887	1730015	7	NCOA3,SULF2,PREX1,ARFGEF2,CSE1L,STAU1,DDX27
20	11	B4GALT5	48249482	0.00408088	TMEM189	48747673	0.0466624	0.373821	498192	8	B4GALT5,SLC9A8,SPATA2,RNF114,SNAI1,TMEM189-UBE2V1,UBE2V1,TMEM189
20	12	PPP4R1L	56806187	0.00398329	ATP5E	57607422	0.00996834	0.266101	801236	10	PPP4R1L,RAB22A,VAPB,APCDD1L,STX16,NPEPL1,GNAS,CTSZ,TUBB1,ATP5E
20	13	PPP1R3D	58511886	0.000571068	HAR1B	61733671	0.0409422	0.181161	3221786	26	PPP1R3D,CDH26,C20orf197,CDH4,TAF4,LSM14B,PSMA7,SS18L1,HRH3,OSBPL2,ADRM1,LAMA5,RPS21,CABLES2,GATA5,C20orf166,SLCO4A1,LOC100127888,NTSR1,OGFR,COL9A3,TCFL5,DIDO1,SLC17A9,BHLHE23,HAR1B
21	1	ATP5J	27096790	0.000433997	ADAMTS1	28217728	0.00539769	0.170112	1120939	5	ATP5J,GABPA,APP,CYYR1,ADAMTS1
21	2	IL10RB	34621013	0.0123422	GART	34914464	0.0404656	0.217382	293452	6	IL10RB,IFNAR1,IFNGR2,TMEM50B,DNAJC28,GART
21	3	MORC3	37692486	0.00106386	DSCR3	38639833	0.00346053	0.184051	947348	9	MORC3,CHAF1B,CLDN14,SIM2,HLCS,PIGP,TTC3,DSCR9,DSCR3
21	4	PDE9A	44073861	3.77421e-05	PFKL	45733026	0.0176315	0.200843	1659166	22	PDE9A,WDR4,NDUFV3,PKNOX1,CBS,U2AF1,CRYAA,SIK1,HSF2BP,RRP1B,PDXK,CSTB,RRP1,LOC284837,AGPAT3,TRAPPC10,PWP2,C21orf33,ICOSLG,DNMT3L,AIRE,PFKL
21	5	UBE2G2	46188494	0.000867291	COL6A1	47424963	0.00703957	0.211066	1236470	12	UBE2G2,SUMO3,PTTG1IP,ITGB2,C21orf67,ADARB1,POFUT2,LOC642852,COL18A1,SLC19A1,PCBP3,COL6A1
22	1	CLTCL1	19166986	0.0142314	KLHL22	20850170	0.0114968	0.271796	1683185	24	CLTCL1,HIRA,MRPL40,C22orf39,UFD1L,CDC45,CLDN5,TBX1,GNB1L,C22orf29,TXNRD2,COMT,ARVCF,DGCR8,TRMT2A,RANBP1,ZDHHC8,RTN4R,DGCR6L,PI4KAP1,RIMBP3,ZNF74,SCARF2,KLHL22
22	2	BCR	21642517	0.00201017	CCDC116	21990091	0.0102315	0.236533	347575	7	BCR,RIMBP3C,HIC2,PI4KAP2,UBE2L3,YDJC,CCDC116
22	3	CHCHD10	24108020	0.00329537	GSTTP2	24401899	0.00963187	0.214494	293880	13	CHCHD10,MMP11,SMARCB1,DERL3,SLC2A11,MIF,GSTT2,DDTL,DDT,GSTTP1,LOC391322,GSTT1,GSTTP2
22	4	EMID1	29601900	0.00473324	UQCR10	30166402	0.00173215	0.24609	564503	15	EMID1,RHBDD3,EWSR1,GAS2L1,RASL10A,AP1B1,RFPL1S,RFPL1,NEFH,THOC5,NIPSNAP1,NF2,CABP7,ZMAT5,UQCR10
22	5	SELM	31500762	0.0391386	DEPDC5	32303020	0.0487898	0.247187	802259	12	SELM,INPP5J,PLA2G3,RNF185,LIMK2,PIK3IP1,PATZ1,DRG1,EIF4ENIF1,SFI1,PISD,DEPDC5
22	6	APOL6	36044423	0.0196668	APOL2	36635607	0.0150262	0.296603	591185	5	APOL6,APOL5,APOL3,APOL4,APOL2
22	7	IL2RB	37521879	0.0404365	DNAL4	39190161	0.00382312	0.17854	1668283	43	IL2RB,C1QTNF6,SSTR3,RAC2,CYTH4,ELFN2,MFNG,CARD10,CDC42EP1,LGALS2,GGA1,SH3BP1,PDXP,LGALS1,NOL12,TRIOBP,H1F0,GCAT,GALR3,ANKRD54,EIF3L,MICALL1,C22orf23,POLR2F,SOX10,PICK1,SLC16A8,BAIAP2L2,PLA2G6,MAFF,TMEM184B,CSNK1E,LOC400927,KCNJ4,KDELR3,DDX17,DMC1,CBY1,TOMM22,JOSD1,GTPBP1,SUN2,DNAL4
22	8	APOBEC3B	39378403	0.00240535	APOBEC3G	39483748	0.00190566	0.476232	105346	5	APOBEC3B,APOBEC3C,APOBEC3D,APOBEC3F,APOBEC3G
22	9	TNRC6B	40440820	0.0182057	CCDC134	42222303	0.0086201	0.238174	1781484	26	TNRC6B,ADSL,SGSM3,MKL1,SLC25A17,ST13,XPNPEP3,DNAJB7,RBX1,EP300,L3MBTL2,CHADL,RANGAP1,ZC3H7B,TEF,TOB2,PHF5A,ACO2,POLR3H,CSDC2,PMM1,XRCC6,NHP2L1,C22orf46,MEI1,CCDC134
22	10	TRMU	46731297	0.0271375	SHANK3	51171640	0.148825	0.260295	4440344	39	TRMU,CELSR1,GRAMD4,CERK,TBC1D22A,FAM19A5,C22orf34,BRD1,LOC90834,ZBED4,ALG12,CRELD2,PIM3,IL17REL,MLC1,MOV10L1,PANX2,TRABD,SELO,TUBGCP6,HDAC10,MAPK12,MAPK11,PLXNB2,SBF1,ADM2,MIOX,LMF2,NCAPH2,SCO2,TYMP,ODF3B,KLHDC7B,CHKB-CPT1B,CPT1B,CHKB,MAPK8IP2,ARSA,SHANK3
23	1	TCEANC	13671224	0.0174336	GPM6B	13835314	0.00158564	0.383644	164091	5	TCEANC,RAB9A,TRAPPC2,OFD1,GPM6B
23	2	GRPR	16141423	4.84791e-05	RBBP7	16887978	0.0111145	0.306098	746556	6	GRPR,CTPS2,S100G,SYAP1,TXLNG,RBBP7
23	3	ATP6AP2	40440215	0.000180952	DDX3X	41197822	0.0145084	0.344137	757608	6	ATP6AP2,CXorf38,MED14,LOC100132831,USP9X,DDX3X
23	4	RGN	46937774	0.000795616	SNORA11C	47248175	0.0207398	0.308982	310402	9	RGN,NDUFB11,RBM10,UBA1,INE1,CDK16,USP11,ZNF157,SNORA11C
23	5	SSX6	47967366	0.0215149	GAGE1	49373139	0.0388365	0.242238	1405774	51	SSX6,SSX5,SSX1,SSX3,SLC38A5,FTSJ1,PORCN,EBP,TBC1D25,RBM3,WDR13,WAS,SUV39H1,GLOD5,GATA1,HDAC6,ERAS,PCSK1N,TIMM17B,PQBP1,SLC35A2,PIM2,OTUD5,KCND1,GRIPAP1,TFE3,CCDC120,PRAF2,WDR45,GPKOW,MAGIX,PLP2,PRICKLE3,SYP,CACNA1F,CCDC22,FOXP3,PPP1R3F,GAGE10,GAGE12J,GAGE13,GAGE8,GAGE2A,GAGE2C,GAGE2D,GAGE2E,GAGE4,GAGE12F,GAGE2B,GAGE12D,GAGE1
23	6	HSD17B10	53458205	0.0295559	FGD1	54522599	0.00366876	0.219677	1064395	7	HSD17B10,HUWE1,PHF8,FAM120C,WNK3,TSR2,FGD1
23	7	LOC92249	62646438	0.000914259	LAS1L	64739361	0.00518234	0.268029	2092924	7	LOC92249,ARHGEF9,ASB12,MTMR8,ZC4H2,ZC3H12B,LAS1L
23	8	SLC16A2	73641327	0.00143108	MAGEE2	75005079	0.00727041	0.225064	1363753	7	SLC16A2,RLIM,KIAA2022,ABCB7,UPRT,ZDHHC15,MAGEE2
23	9	HNRNPH2	100663120	0.00306701	NXF5	101112549	0.0162708	0.419538	449430	6	HNRNPH2,ARMCX1,ARMCX6,ARMCX3,ARMCX2,NXF5
23	10	NXF3	102330749	0.030481	WBP5	102613397	0.0412509	0.237252	282649	7	NXF3,BEX4,TCEAL8,TCEAL5,BEX2,TCEAL7,WBP5
23	11	RAB9B	103031503	0.01762	H2BFM	103297021	0.0102166	0.325752	265519	5	RAB9B,TMSB15B,H2BFXP,H2BFWT,H2BFM
23	12	TBC1D8B	106045918	0.0140992	COL4A5	107940775	0.0143836	0.149612	1894858	15	TBC1D8B,MORC4,RIPPLY1,CLDN2,RBM41,NUP62CL,PRPS1,TSC22D3,MID2,TEX13B,VSIG1,PSMD10,ATG4A,COL4A6,COL4A5
23	13	PGRMC1	118370210	0.0141346	NDUFA1	119010629	0.0321168	0.183407	640420	13	PGRMC1,SLC25A43,SLC25A5,CXorf56,UBE2A,NKRF,sep-06,ANKRD58,RPL39,SNORA69,UPF3B,RNF113A,NDUFA1
23	14	PHF6	133507341	0.00691781	FAM127A	134167575	0.0207473	0.229853	660235	8	PHF6,HPRT1,PLAC1,FAM122B,FAM122C,MOSPD1,FAM127C,FAM127A
23	15	DDX26B	134654554	0.0113312	CT45A6	134971244	0.0225451	0.356975	316691	7	DDX26B,CT45A1,CT45A2,CT45A4,CT45A3,CT45A5,CT45A6
23	16	VMA21	150565656	0.00191951	CSAG1	151909518	0.014786	0.236574	1343863	17	VMA21,PASD1,PRRG3,FATE1,CNGA2,MAGEA4,GABRE,MAGEA5,MAGEA10,GABRA3,GABRQ,MAGEA6,CSAG2,CSAG3,MAGEA2,MAGEA12,CSAG1
23	17	ZFP92	152683780	0.0011796	TMEM187	153248646	0.00297046	0.201116	564867	23	ZFP92,HAUS7,TREX2,BGN,ATP2B3,FAM58A,DUSP9,PNCK,SLC6A8,BCAP31,ABCD1,PLXNB3,SRPK3,IDH3G,SSR4,PDZD4,L1CAM,AVPR2,ARHGAP4,NAA10,RENBP,HCFC1,TMEM187
23	18	RPL10	153626570	0.00665363	G6PD	153775233	0.0391699	0.346557	148664	13	RPL10,SNORA70,DNASE1L1,TAZ,ATP6AP1,GDI1,FAM50A,PLXNA3,LAGE3,UBL4A,SLC10A3,FAM3A,G6PD
23	19	F8	154064063	0.000423807	TMLHE	154842622	0.102109	0.193211	778560	9	F8,F8A1,FUNDC2,MTCP1,BRCC3,VBP1,RAB39B,CLIC2,TMLHE
