# Supplementary material for: Analysis of the relationship between coexpression domains and chromatin 3D organization
Source: PLoS Comput Biol. 2017 Sep 13;13(9):e1005708. doi: 10.1371/journal.pcbi.1005708 (PMC5612749; doi:10.1371/journal.pcbi.1005708)
Supplement: S2 Appendix — (TXT) [file pcbi.1005708.s015.txt]

id	filename	md5	size	state
021e4dd9-9f95-44d8-b4d3-f13051691cfa	unc.edu.d31b476c-c047-4e5f-a0cb-eff1065f0121.1133764.rsem.genes.normalized_results	46c6e1c5748b65050e14f84f5dcf648d	436403	live
026e38c4-eae1-41e9-a1d7-818d60ac94c4	unc.edu.af520d74-dc8a-4d36-bd2c-80bc23e6d029.1117885.rsem.genes.normalized_results	782f65b070ac2a2af4b26d8510d9b012	435169	live
03c2e6bc-88fe-4b9e-8753-d24a66d03ad6	unc.edu.3b7ae466-954f-42aa-8e01-9908ef1c8123.2250604.rsem.genes.normalized_results	b878bbbc2ed70b59eb8cf0e33d3c7788	436168	live
0668a1a9-e3fa-453b-9163-433de01d45db	unc.edu.fe5e8cb8-45e2-4321-ad32-a776f79bfcac.1821802.rsem.genes.normalized_results	6452bea1814d3390b82b913b2d1e6a88	435996	live
06a7e81f-1708-43da-8223-49892c87b2b7	unc.edu.7bbe4637-394e-42c0-af7d-6184c3f48916.1380228.rsem.genes.normalized_results	586087552835d2ca2e4c72647ffb0aa7	436424	live
06e2555f-9842-46fb-aeb2-926621e7adb4	unc.edu.e88bcf68-e904-4511-92f6-01cbd0da62de.1131404.rsem.genes.normalized_results	6bcb3fd27b095cf3d3f75411cc0fc0cb	436038	live
0763da49-a3ba-4427-80c5-3cd35ff0f2ae	unc.edu.2522bd3d-f6b3-45df-b68f-577ffbf3a819.1117481.rsem.genes.normalized_results	08fd835e896a3f6cf9b53e1665aef697	434426	live
07907e3f-9ca0-47b6-9370-13c4412f9f82	unc.edu.b2b92b23-3f2a-4305-8c6c-27c91c67c072.1859058.rsem.genes.normalized_results	ced94511a6f50dffff21003c286f138e	435617	live
082199eb-33cc-4172-a5da-2e0302dbd86b	unc.edu.1cefed42-1e09-4bff-b323-55faeaee18e1.2172170.rsem.genes.normalized_results	951a035b599e90f472074ff27c80e214	434909	live
08662147-3c2b-4543-999a-ad27bcce600e	unc.edu.0f3672e4-ab71-4cb6-9d46-3ae57b58e249.2389559.rsem.genes.normalized_results	866ffd33f5f1be278935924e28ceb8e6	436852	live
086e4eca-336f-4c88-9f96-d4ac0730650a	unc.edu.692abecd-9c2a-48ec-8794-7e84a5317c46.2307592.rsem.genes.normalized_results	5afd059c988f866dabe122f76e865662	435649	live
089e7e4f-3878-4693-8b16-22c58706edfd	unc.edu.fa643dcc-4f4c-44d0-9f4d-199de04f8d2b.1105297.rsem.genes.normalized_results	cfdb591cdbde79b85066fdfea7d71fbc	435486	live
08bc2139-8500-445c-a6f9-6fd8dc179642	unc.edu.d151b46a-1e20-455a-bab3-9c698cee312d.1387177.rsem.genes.normalized_results	030f1eda9587df936f03d28aeefe693a	435809	live
09c1271e-beb0-4bf7-9e35-8721710c70cd	unc.edu.1323e58e-5e3f-459a-99ff-e7a6748d3d77.2176910.rsem.genes.normalized_results	f3faf49dd3357b127d3494e7308c05ae	435260	live
0a262409-13e5-4380-9d59-b70ce62dab00	unc.edu.0b225e38-d4c8-4cb5-a668-316894ab858f.1157305.rsem.genes.normalized_results	e71bdf49205178c5d8dc5deefd3c40ae	435217	live
0a3dce85-5f02-44bf-b837-763003f8788a	unc.edu.fc4f35dd-9924-4e5d-ba71-0d7a79752b6a.1133472.rsem.genes.normalized_results	222898cb7b936ff33a307b3f67251761	434636	live
0b271eda-b500-4a81-b13a-05160cabf49a	unc.edu.f6aa5164-4438-4df2-9e5d-9dd8f5cdfd5e.2045857.rsem.genes.normalized_results	f5915a6b5b6764e45f4e5b9aca7070bf	436162	live
0c5cc5c1-41cf-4b8d-85c4-95eac9744f4a	unc.edu.8213eb8c-db23-4f92-b3d3-07b45eeec76a.1128026.rsem.genes.normalized_results	ac96eb02ff42885fdcb92218ee8472f8	434905	live
0cb4a8dd-a323-4d83-b677-ece35f6f6925	unc.edu.fceb1551-4b16-45de-8ba0-7906aa3fe841.2305327.rsem.genes.normalized_results	b104af1e254019ca0a9bca0daff0d82f	435329	live
0cfd0645-c303-450b-bf0f-485f74f2ffc9	unc.edu.6cdd2900-2b84-44d4-a9b3-bf75b12946b9.2030723.rsem.genes.normalized_results	8cacb9c8ed8ebbd2772197701f66d301	435756	live
0d361296-b012-4b3a-8f90-7ec41f4231fe	unc.edu.ddc6e148-34b7-4466-b692-3bb227004e2b.1287696.rsem.genes.normalized_results	ff3ad9a44eabffa248644e969aa94e35	436223	live
0d56d8d6-c4d8-4d58-8302-740f524fd986	unc.edu.f091d050-4847-4d4d-b94c-1efacecdef6b.1152654.rsem.genes.normalized_results	116339e0f31d23cabb4beae90b65a4b3	436001	live
0dfe464c-006e-48b7-af2a-170a7f4fc11e	unc.edu.8e339298-3e3c-4b31-96a9-a842e973e583.2513139.rsem.genes.normalized_results	938aca9d184f3ea9ed8cd1d83b678c3f	436699	live
0e37928e-321d-49e0-b271-11c77185c373	unc.edu.51d9b960-276a-4c7b-b135-f2f8c05f3bd6.1950371.rsem.genes.normalized_results	7a5ada04ac170466d772d3986bed8971	436948	live
0ea110d8-a994-4020-aa82-fdab7b43c064	unc.edu.5213da80-35ac-4172-b2e8-de686e73a498.1129191.rsem.genes.normalized_results	c4a23aa5ebbe9950f4ac19a182400f15	435633	live
10259090-9a1c-462b-9871-efd008b2aa58	unc.edu.7265c93b-7138-4bc8-bc9c-22ce1abf0ef2.1162654.rsem.genes.normalized_results	c95cbc2be99ba4baa77be3b89276cd08	434939	live
11f62c3d-f49f-482f-9bca-e44ea468c1f3	unc.edu.4a93eaee-d821-4640-a441-255008aaf3b4.1145090.rsem.genes.normalized_results	e2d073b230d5721b64284b5f5be304c3	435449	live
122b62fa-2fa7-4f44-bb0a-5084817cc2dc	unc.edu.d620baa1-c329-46c6-a56a-dc08dfa23470.1889083.rsem.genes.normalized_results	48a5bc74ac0145aa53a4f3e12d42f59f	435483	live
132ef450-c39e-4066-9db3-b1e220b1751c	unc.edu.755912f4-6725-4b7b-84b1-518c7529a176.1152185.rsem.genes.normalized_results	ebca31e2fdcfb008d83280185051fe5d	435518	live
1359e42e-7ff9-458c-aa2a-873018096086	unc.edu.5d5982c0-530f-4b2b-b1fb-d70c8168c793.1806011.rsem.genes.normalized_results	be79343529cf016ed4085e7afcbd75de	434939	live
14eed96a-7596-43f6-a05b-8458c52a5ee2	unc.edu.8801f107-f5d5-4ad5-877d-a5acb12596b3.1170630.rsem.genes.normalized_results	d905b7ee27813b621506f449c51573d4	434175	live
1612830e-a45c-4aed-9627-0c6c98cfd52d	unc.edu.e65be669-85f6-4a00-8c0f-3ee7d0fb8bf9.1110903.rsem.genes.normalized_results	2e8c5ff75cc3db3e41942f34caec6cae	433877	live
165e338f-b37e-407a-9ad9-d6bf462214da	unc.edu.920e47c0-1b19-46e6-b1db-b5fd95e44df0.1153867.rsem.genes.normalized_results	5de31f17599482175c4e0c13d5f10010	436276	live
16db424e-0f94-45ab-9d0a-06de29fb01f4	unc.edu.9bb258a4-dd26-4c43-bd29-04b68ea3c7ca.1156825.rsem.genes.normalized_results	b50450de51cc4205fae15b9bbf26f6bb	435399	live
1734e0a7-970e-4597-85f0-2468ad1d5699	unc.edu.8b0f1897-20d8-492d-9ea9-22f771bbae9d.1079926.rsem.genes.normalized_results	fb4170bfdd56567d5aed41f18c70ac87	435533	live
17fb6eb8-ea36-4c5a-bae8-7463586fdbca	unc.edu.ed40061b-ad15-4f91-94ae-ae276394f42d.1161354.rsem.genes.normalized_results	3909725161469b696064e2da0d190965	435521	live
1a583c61-5e43-46e0-8d3d-b7901c83b577	unc.edu.9014d9c4-ab6b-4318-9b07-c00266d9f5a9.2249761.rsem.genes.normalized_results	2cacdf5c53a16b5481b87845bfac26da	435458	live
1a7ab114-fa57-4fe2-831d-224c990225b3	unc.edu.5610cbc9-1031-4b6a-9bba-a6b3ed7ced4d.1117485.rsem.genes.normalized_results	d37baa125e6700302d5756ae41deb0a2	435576	live
1a9f4c5a-1fe4-4554-928d-39e5e8c6ce5f	unc.edu.08c54c9c-195c-4754-83af-a97544d0eb12.1180691.rsem.genes.normalized_results	458fbefc4a93d0b2fb6e8a2d8ab69a58	435054	live
1b2ebd0f-672d-40f1-acd0-312b29101d39	unc.edu.e3c70f4d-4a23-486b-b221-3058b13a1c69.2045746.rsem.genes.normalized_results	22e627f0f35cec048b686fb8ec87f259	436218	live
1cfcbcf3-2cd4-469b-a018-ace4f533c953	unc.edu.7a356940-c460-4714-a949-42afe6ea5d86.2174038.rsem.genes.normalized_results	0a6b6a9ce8d155b9d0f58d3a36dfae9a	434179	live
1e048a1c-b7be-40b0-bc2d-4e0cd0243157	unc.edu.7c73dae6-4478-4cbc-aee1-0b18e730f7a2.2249162.rsem.genes.normalized_results	cc1f612a0caff832bf22b23970be5a7e	435583	live
1e0df632-f7e2-430e-963e-948c835482f9	unc.edu.043d5dcd-1524-402b-939c-984a1dc916a0.1806901.rsem.genes.normalized_results	b5afb4bd40165345546b1dcb714176ba	436023	live
2061ebd2-cba1-481e-89bd-06596fc01ce7	unc.edu.b455387f-a8b4-43b8-b898-89628723d7da.1879517.rsem.genes.normalized_results	76766ab27e41109680c3ad0e73a97034	435326	live
209dd902-55dc-4602-bc12-e9c078cdd02e	unc.edu.37106eb9-90ee-4468-aded-0709fa4bba47.2512829.rsem.genes.normalized_results	462815f2171ffad1c5aa0eedcb52c181	436325	live
22010de6-e36c-4939-b474-8991264ef990	unc.edu.d848ad65-9261-4854-a6bd-e76484c6a337.1261526.rsem.genes.normalized_results	b3cffb2fa6375605ffff109dc08781a6	435024	live
23de2e60-2965-41c6-a49d-cc630f065849	unc.edu.6b2497ef-abe8-4f6f-9225-1d700f55ad1c.1136187.rsem.genes.normalized_results	b7c3336333042c50bb09970c3551487e	434705	live
2484a429-fb2d-4f38-9b3b-7fa4471694fe	unc.edu.59b2f0cb-4789-4642-9aa6-605a1ebb0e32.1794245.rsem.genes.normalized_results	b45009c04d7ee8e22c5c3c3d18338159	435472	live
24cec69b-abce-4bfb-a3c7-196209ddfb65	unc.edu.76353751-a05c-432e-a35b-12f2bf62a494.2033840.rsem.genes.normalized_results	4a0c953e009709f6f400ca02c8458c44	435999	live
25999021-857a-4c5e-aa43-322a71f1d5c3	unc.edu.cbc8608e-ffe1-41d5-93c5-66dd665c9bf0.1135363.rsem.genes.normalized_results	bccbec2e1ac7025c8c9ec99c5253a47f	435674	live
25ae7ccb-50a7-4213-8b01-2c3362c8b420	unc.edu.29c98197-249e-45c9-96dc-34dfb4ac1430.1858650.rsem.genes.normalized_results	4921c7ea8035a3b974f39672d66a9c2c	434931	live
25faf2b8-81f0-4341-b4b1-0b22e326ccce	unc.edu.d490ceb7-e3b2-44ee-8c46-923cbd4374dd.2171998.rsem.genes.normalized_results	df897d991f1d27e01af6ff46748019fa	434277	live
277f0d92-8e3a-4ac0-ab97-3608ced3505d	unc.edu.e4400dbf-b871-48ab-b571-4f883bb3c24e.1382148.rsem.genes.normalized_results	4d42aa8633747e1df426c70a3f35fc48	434820	live
27c003c5-a23a-430a-bb14-de741970cc0b	unc.edu.c83d9436-3f08-4197-9392-ff33fe4c632e.2397382.rsem.genes.normalized_results	7b106ded7cd82f7fa2cc23b112fedc9d	436535	live
27c13d2c-0750-4dfa-822d-10a0c006e4ff	unc.edu.02cf1db9-55c0-4ece-b230-966b30cd0b94.2434363.rsem.genes.normalized_results	ea4616f3f05513897a093f1f9562a6b9	436189	live
27e238c9-82f9-416f-82d0-6391263a9456	unc.edu.ff0d7627-cec2-42e7-891b-cba5f42e3272.1133932.rsem.genes.normalized_results	e1e42b91d22204a94458691ef663a4f0	434554	live
2a13bbad-bac4-4440-83f1-3a8274ebd171	unc.edu.b55b6630-7cf5-4bca-b76f-e135271018e4.1349364.rsem.genes.normalized_results	6a8e6c7616dbe75d61bd8af94cfeb5b1	436319	live
2aaec984-4a5b-47b6-be9b-7951e7307601	unc.edu.c4149cf6-980f-4da1-b749-c24aae86f351.1354092.rsem.genes.normalized_results	37641cb8b2615301b6d8ac3f61d40608	436017	live
2b6f00d6-7f1f-414c-9a60-cf017287c4d6	unc.edu.6aa1a643-013f-43d4-a3e6-a4a946ac3678.1262667.rsem.genes.normalized_results	11c7e143e459b9dd62c7f6eceb64eed7	436161	live
2cc9f1f9-3517-4fb3-9e93-d9d063c6604f	unc.edu.52ff562f-6a13-435a-acab-16a064633b1d.1081031.rsem.genes.normalized_results	4d314662c09c438e42367b8d3f9ea325	434397	live
2cf31cf5-5179-4280-877b-6ee133cca553	unc.edu.3b042185-867f-492b-a448-7c51e05f9b42.1386209.rsem.genes.normalized_results	7037de36a3f8561549f7fbbe0d14ae45	436566	live
2d14513d-d6b9-4e13-a405-bdd891b9730d	unc.edu.62b06301-531d-4fc1-bb00-ede8e507e8f4.1125263.rsem.genes.normalized_results	cf40f29c686098c6240bb8e06459369d	435317	live
2d1a7a96-44ca-4845-a548-83d53f5e4211	unc.edu.d37ab528-22b6-4b9e-b838-4d90f6d8bc14.2172555.rsem.genes.normalized_results	e8211ecceefc72868d0e5e213d7e623b	436353	live
2d572a7a-bed6-4375-9dd0-e2bd3c3fcd3e	unc.edu.e89806d3-1cd5-4bc0-8e8a-edf823d8f110.1821905.rsem.genes.normalized_results	8591b7768349f5e5092bcb24652b9289	436589	live
2d83d74b-f572-4bb7-bf21-fb71180af658	unc.edu.f65936bc-02d6-4954-9068-0fb7c930d685.1145293.rsem.genes.normalized_results	d3c3285ae6efb3a2ec53fc6f769cdb0f	435625	live
2d9346b0-57cd-47eb-872e-b209f2419e8d	unc.edu.98703904-572d-4220-b959-a1293a2e1c33.1309652.rsem.genes.normalized_results	09eace1f572c9c2be8699ad19b961703	435963	live
2e3c81c8-6432-4fd5-bbcb-d0358ac45326	unc.edu.2c08d3bc-c5f6-4077-86b5-633ed85818ec.1285261.rsem.genes.normalized_results	c5d759b80d0dbb9353d327481a67bf71	435090	live
2ed2f76d-059f-4728-a7b6-d4f081b49372	unc.edu.41ab76d7-fae0-490c-9545-be576b64b827.2636485.rsem.genes.normalized_results	fa7c4a03cac040e37a121414bcd4a170	433601	live
2eeadb6f-c9ed-4f93-a98e-34bc3fc46013	unc.edu.afad9647-befe-4493-8386-475d0097c716.1128366.rsem.genes.normalized_results	56673ad46ae67c2d3a69bed6605bdcfc	436133	live
2ffcbf8b-d970-4d0c-b8b4-1a63afe1a8ff	unc.edu.7f57b9e7-1b1b-4e07-beb4-b877b7651f7b.1143257.rsem.genes.normalized_results	e9d9bb4f312650cfb32dfcd03002f912	435166	live
3010d2b2-8214-4884-b7f1-20aaa1c9fd77	unc.edu.bc94874b-f73a-44c8-bc6f-9ec50972c9b2.1772232.rsem.genes.normalized_results	4cff4205d7f08a1b68abbb6c11fe0cdc	435666	live
309b0867-01bb-4b24-afe3-d424ce0a18c6	unc.edu.8e9f7a7a-3115-4687-9fce-a97e4c3c9cde.2396873.rsem.genes.normalized_results	7082b86230a3724d98af9becee6dbc61	436986	live
31148432-d045-4567-8444-1eab0d3c411a	unc.edu.7f8c9d62-0803-44d6-9375-b4e71612a0b1.2435154.rsem.genes.normalized_results	e34dff792a2aa421b956e8591085fdf3	436372	live
32342bd1-02d9-498a-9a82-3c1114462e99	unc.edu.e3b4918d-43c1-4dde-9a92-f9c5cd6e63a0.1153759.rsem.genes.normalized_results	38df64d28f3eba4d30c94cbbd1548ffd	434185	live
3255be43-2d09-42bf-b91f-ca88603a42b3	unc.edu.ce48b228-7e2a-46e9-beca-ab990b5c2b3e.2174024.rsem.genes.normalized_results	c9347937f0eb697a319899b99479196d	435327	live
325a86b9-3c63-4e16-a02b-96992abda1d3	unc.edu.cbef9672-38ba-4873-b232-9a656b7428ce.1950517.rsem.genes.normalized_results	95dbc643cb981640613148fed88654b9	436565	live
32bc35b7-2a49-4583-9390-08aff4b788d1	unc.edu.635a7c2c-7731-48c1-948d-4d7ecf05c472.2044926.rsem.genes.normalized_results	2c1eab76577be659fbd7d29924ab3b32	435928	live
32c2c48a-66fc-40e6-914c-d1adb3f12726	unc.edu.a2405d64-34eb-4915-abf7-8530151d5cb0.1170248.rsem.genes.normalized_results	f5ac28041f55979dd8425a29ea97f7dc	435391	live
3439c8f6-a830-45df-a76c-337c4754d707	unc.edu.25be50e7-7705-492d-a44a-0e40180d10c8.1118642.rsem.genes.normalized_results	75aec1f351b1197ca0d93587c88bf7ef	435230	live
34e0c178-de4a-4fc1-b811-301ea58c4196	unc.edu.5055b564-b80d-4003-b1c1-3fe080c99fc1.2307584.rsem.genes.normalized_results	16a3dad431d49610704f308adad02343	435783	live
3582cef3-27cc-414e-91e6-6e5a312a4e45	unc.edu.e256282c-da2c-4272-a94b-14cf44da6178.2386664.rsem.genes.normalized_results	2120672bf1494d15baa40b9d7f335f45	435123	live
35f3db7f-bc7d-4a91-a8ec-fae026ea7979	unc.edu.00e597fa-72b4-4e92-9428-7ec686e4cc0b.1821952.rsem.genes.normalized_results	e22248f1cfbfd484b7f1ce37e3d4cd20	436411	live
368063b3-847c-4afc-ac90-6401e81066c9	unc.edu.52cca577-c5d1-4dff-9e3a-4007beb120db.1879849.rsem.genes.normalized_results	c18c9f362a3f93848f8050004bc55446	436114	live
36e5e506-f050-4772-8892-35892fc14e08	unc.edu.5cd42d4a-5971-4a01-8c10-99321105a864.1145544.rsem.genes.normalized_results	d19d6a1d32d9041c33392088e8e9c3df	435174	live
375867d0-7bf1-4f68-82e4-5ce0ab371925	unc.edu.743f2962-126c-4b28-92fa-250b1170b825.1122122.rsem.genes.normalized_results	cdf98be98c3eae624a4f418d354205f5	434490	live
38570b2c-6d93-4401-9dd5-58ec5290f60f	unc.edu.b713b36d-44c7-41ed-82a5-762322472a56.2045543.rsem.genes.normalized_results	ee64ece790acd29cab9e7cde23617275	435817	live
38945c05-9c8f-499e-8776-53938f5fa2b9	unc.edu.31ff1045-fdc1-4b02-ae0e-880f652adb31.1175692.rsem.genes.normalized_results	b5a8ffdf825a8862af16071acb5f497e	435296	live
393f8ee3-1cc1-4153-b1fb-53f13ae55a00	unc.edu.32cfb4f4-1de9-4937-8cfa-dc6c37081583.1144774.rsem.genes.normalized_results	4a50a0e34f9ffdf4ae20aeefeed6c20b	436358	live
399a7161-4ccd-4b89-a95c-51db3762d8f5	unc.edu.0df01f96-a14b-4bd9-bddb-1dab47491d2d.2171625.rsem.genes.normalized_results	40a837c0c95cc3f526542318d4391cee	435754	live
3d0c884b-0791-4363-8ae1-f666459c66c6	unc.edu.3cd0b704-99b5-401b-8f52-daead9359692.1374212.rsem.genes.normalized_results	46fb19e66e70094f85bc8761269264a5	436127	live
3dfa0d89-14bb-42af-8d8f-c207ba9e9ad5	unc.edu.f88a5259-4413-4d0c-9083-600d74caffbc.2389169.rsem.genes.normalized_results	aebec4071ddd3e31ccfa101d370976a5	435220	live
3e59622a-2ad0-4042-ae9e-bc38e0e54390	unc.edu.9efdba02-2752-4c89-bb53-e8018f5aa7bf.1122607.rsem.genes.normalized_results	56a8a38847a2a6552fd875107fbe0fce	434626	live
3fb511c5-48c3-455d-8b2c-f782d2d9bbec	unc.edu.bd304a35-2d0c-4b11-bd62-3db480c1e730.1099624.rsem.genes.normalized_results	4a8022a01c23d559140dbda3774dde7a	436160	live
3ff205f6-e532-4b4f-80ae-6a52d4fc8507	unc.edu.b835c127-4f06-4870-a0a4-7f95be0260a4.2028990.rsem.genes.normalized_results	1fe3c4bda1b64a85fbeb13fe373ac04f	436582	live
410072f1-b918-418f-9fb6-1d5483116df3	unc.edu.3fc1c7a8-e5ad-4a4e-89ab-ddf12aa11a3b.1162782.rsem.genes.normalized_results	0cbb00a2aa9c9b00368096e5ebfc55a8	434530	live
4180ffaa-b5da-4f92-98b4-a1480aa829f9	unc.edu.1fbf8004-0091-4eb0-9042-d2f1a5174abe.1385716.rsem.genes.normalized_results	2f85d212cb705fd8b4a1614050eb9fab	435815	live
420fbcf0-31fa-4198-b7a9-5456ca1f16c5	unc.edu.616255fe-88b3-4567-ae8d-bd68dd8380a3.1889318.rsem.genes.normalized_results	dc74d7c9a45e5710dfa4dd13d73d10ff	434950	live
42a0abfa-ff1a-469b-b8b3-76b6c2934a0d	unc.edu.bd51f90a-ec67-4a7d-87bf-9d85acd65d51.1173496.rsem.genes.normalized_results	5ded877daa32d1debc361ce027d48af9	434115	live
4307937d-70ca-4d3c-8a14-449d8434ef57	unc.edu.176b2422-3599-41c5-be62-ae6e28d60b90.1794355.rsem.genes.normalized_results	fc302b3060ad64b636f76761e489803c	436049	live
43911704-1070-4828-b5ec-43c672b92846	unc.edu.0f578102-ede7-46ad-ae1f-3c7351edb491.1153259.rsem.genes.normalized_results	65c1283138db342d589d1ff4cbb9ed3d	436311	live
439250f3-e821-44ca-b32a-3773906316dd	unc.edu.83f8c292-5ae0-4c58-9f08-e58ce391f4f4.1286013.rsem.genes.normalized_results	e5632316cce0ac5b8df368d35b911931	435828	live
4546363a-7932-4843-9ce1-0742f6afb80e	unc.edu.2a4747b5-1eeb-45b1-9e92-0e0e3d7a9c1b.1164399.rsem.genes.normalized_results	96c0d4f558cee151032ac0a82954f3fa	435552	live
47ac58d3-cec3-4c4f-ac52-8b6678f47ea3	unc.edu.e121ae32-63c2-4b13-b135-d1837fc10999.2038722.rsem.genes.normalized_results	9769b7d6312e60a316bad80baf36a352	434567	live
47d45a7d-4214-4f77-b7da-50b222e02a30	unc.edu.50c720f4-dbcb-4b8b-9808-d130f5197d27.1105073.rsem.genes.normalized_results	4f90b630d8f76c8c2f69ddef4f7024d7	436740	live
493f9a1d-da70-42f5-92c1-67836bca79f0	unc.edu.7810122d-fa8b-483d-9398-aa26fc7fedc5.2028954.rsem.genes.normalized_results	7548c07852c9490fcd48854b91ad017f	436423	live
4981d4e0-6a26-47e9-9d30-c2d380299377	unc.edu.740c53d0-b037-4475-82b3-044b2f879aac.1858920.rsem.genes.normalized_results	329a0684a94f24bf62127106309d4c1f	436784	live
49878359-3bf2-4422-a5b5-f8ce75ec735f	unc.edu.9046caf3-bbfe-4554-b9d2-11b333ad7704.1131081.rsem.genes.normalized_results	ad613e2c1f4a833212a8b250a68bac62	435345	live
49a99420-36b6-4884-af4c-17b38a1f35e3	unc.edu.ef37a73c-e0a0-4ff6-83a3-6befcdcb51c6.1145288.rsem.genes.normalized_results	3c6152e39f856bed5ab7ff999ce973d8	434997	live
4a0e6f33-3b61-46bc-a3ab-a7d34f6843e5	unc.edu.3858b3ae-a4a9-4b91-8bd3-b7e20fb531e4.2029112.rsem.genes.normalized_results	2e795cab58fa8460b57c7b082b419548	434578	live
4c4318e6-9d08-4417-82c8-921257bb7dd5	unc.edu.a5f14d53-fe35-494e-b6b1-bc5c8484e4a9.2029018.rsem.genes.normalized_results	23cd6fb5f9d138a40b4c92adfe660464	435656	live
4c71b817-5c6a-4363-a7dc-193a76105584	unc.edu.f7a5cfcb-623c-4858-ba32-e6ca63c75d2a.1117102.rsem.genes.normalized_results	1ea196f67861939d4af932e042988056	434510	live
4cc7c502-cbdd-48ba-b691-7c329ba01fb6	unc.edu.5b9b0b0c-c751-4b7d-9951-a8f6a13e1afa.1889288.rsem.genes.normalized_results	b486c381d5a5c94ab42d42c442f049d7	436247	live
4fab5ca9-94f8-4b60-ae13-4d7ad406a593	unc.edu.8a23348d-3371-431e-a6c8-b031cde82279.1263023.rsem.genes.normalized_results	00ec85e988c1a6f592c5fe149357045d	436968	live
50d4ce3f-0260-4933-926a-37c444718e19	unc.edu.70633069-e9df-4fce-84df-6849f4b2693c.1156451.rsem.genes.normalized_results	90c13d15f4eb610e1d65015e99308a5d	435212	live
523304fd-e0a0-458d-b903-8d5e1c6f6e39	unc.edu.e4edbc10-8939-4bbf-befa-ee44229e4394.1135762.rsem.genes.normalized_results	63857796ef49c3b1c15fa38f66370291	434596	live
52e3dcfd-731f-4660-8e05-a59ed9165a61	unc.edu.7a276d04-8f45-4c07-9c24-8b1f50a1202d.1126271.rsem.genes.normalized_results	da0e4d49fd2d81bd95d715ceb02122f1	435695	live
52ead21e-4c04-4df3-9f10-8b869715c0ed	unc.edu.091cb252-dd08-4e9c-939c-749f595713f6.1136451.rsem.genes.normalized_results	75caf3224d256cee42b42e69620cad92	435401	live
542c1b1b-8146-4872-89ba-063f02251bc0	unc.edu.e6f1450a-6731-4593-82c3-28f839ebf148.1125253.rsem.genes.normalized_results	d2050759a1cc680febcb44ce6c97b54b	435146	live
551abd38-22aa-4964-ad4e-ca7d45f4a84f	unc.edu.aed86155-1d12-4447-bdf6-3aaba9938a71.2306516.rsem.genes.normalized_results	0e69c19dee33f04b6cb5f4a127330983	435604	live
5554428e-15c2-429e-bb26-9b4946bc6351	unc.edu.90d04601-4a15-44fc-bf1b-e0859310e644.1807169.rsem.genes.normalized_results	428b5fd2ebb82127bc2b9fc40c4dd9c2	434981	live
5781c0d7-e49f-439f-9926-ffa70c76cfbe	unc.edu.9ec15bb0-29a1-4285-8d6b-f9e5fa1b5126.2250035.rsem.genes.normalized_results	817e17b56461b3dd75930dab177400ef	436835	live
5942a968-38e4-47f0-a60e-91f3e504530e	unc.edu.cdc523d2-da82-4a3d-a97e-9745c8a802d1.2045613.rsem.genes.normalized_results	357c3ff8f57d49081de7ee390a62b1b3	434252	live
595fe1ca-b73c-4b5a-9edf-464b0a499260	unc.edu.773a2357-99b8-40df-b657-f237d9735db9.1131122.rsem.genes.normalized_results	2d9aa4a176e57097e44ea0a2f82ea4c5	434906	live
5a34a08e-df49-4d65-bcf4-085842c48066	unc.edu.fce0d59e-78a5-4d7b-8136-b8421f5116b0.1125515.rsem.genes.normalized_results	186da3c10f5de906108b23248ec77d1f	436489	live
5a51a19c-b38f-46d3-98d8-be72ec01da94	unc.edu.5cb6b038-fe0b-48db-af0b-2a25beb8d79b.2250939.rsem.genes.normalized_results	b5bb258a3faa4078d26495b003cf392a	434582	live
5a51de2b-7267-4ead-a61b-f3868eb67bd2	unc.edu.d6b5cec3-edeb-46c5-839b-e62a1e850e0e.1102674.rsem.genes.normalized_results	2b7c8f1611f65049acdd7894a7fda87c	435338	live
5b253c82-127a-45d9-9ac5-23f0a892a45b	unc.edu.15b9736e-eafc-465e-9ddd-b1b498e8b701.1145675.rsem.genes.normalized_results	6157ae466e4b353e9b00e5b68b13d66d	436067	live
5cfe3459-5c08-4f2d-b0ca-85a7da864381	unc.edu.84633979-56dd-4244-90bc-fa4652718880.1989302.rsem.genes.normalized_results	309041a95c007936f33aa7f9cafbcfa4	436053	live
5d3b6927-4dc1-40a7-8bfe-ff874b072b2b	unc.edu.2ec1df5c-7272-44f4-922c-cdd6ba37f6b6.1807083.rsem.genes.normalized_results	a012198240312a5424903dc56b3b322f	433772	live
5e000af2-7ec6-4d81-9e27-9c5e1ae6e326	unc.edu.bf9ca847-f30f-4dcf-bb91-a483be8db666.1879639.rsem.genes.normalized_results	17a1b1c809f63bb0509a038695ab1c06	435221	live
5f19e752-5651-461e-a32a-f38080c9eea2	unc.edu.2bea5d05-bcad-4a2e-8954-462b589a8aa4.2307622.rsem.genes.normalized_results	a61e3e8153157dcc20dd7f37ba735ca2	434825	live
6006c4b2-0556-41a8-8d95-afeedfde6a2c	unc.edu.39033a17-79c9-4723-9fa7-fa82f67f5344.2045986.rsem.genes.normalized_results	dcb01cc0a60118d32bfdbef1d4908527	434684	live
6067df84-7319-4137-bfe7-0b5846e71a02	unc.edu.ad3c5cd7-6115-4e63-a282-f3f02907ebe5.2282098.rsem.genes.normalized_results	6c5801113b266b644f617680e19eda25	435983	live
6132125a-1a84-4ab4-9148-7ed141b0c36a	unc.edu.f037b9d3-819b-429d-8e2d-fa8b27008e70.2441475.rsem.genes.normalized_results	338a5c97b8f5ec91d64c5b9afc14ab7a	434943	live
617e2fba-4e8a-452b-86cf-9e0e98890d84	unc.edu.e637db43-508a-4a37-92e4-eea96b35b65b.1152803.rsem.genes.normalized_results	55cc4f0b4ab5b81f148ca7a2481795a5	435553	live
61aa7797-3ccf-4bd8-a114-963eb37d6345	unc.edu.2ea9e472-a408-4ae0-975d-50a566f22b2a.2625054.rsem.genes.normalized_results	571f557e72193989e0b37f1d13e37176	435878	live
61db5437-6319-4567-ab8e-499586b5b6fe	unc.edu.79a14838-69d2-4c73-83a7-b57ff6ecdd79.1384621.rsem.genes.normalized_results	ac7215fc6e8c44ba529f627cbbcce7df	436612	live
63c68139-06de-48cb-928d-424984c476f6	unc.edu.cca6f765-44ff-4540-a961-0a2be4e41f93.2612135.rsem.genes.normalized_results	e0d8599e61886cebc7846350efbcd80f	436952	live
63c7df12-f6c2-4cca-9f80-bb613d64d2cb	unc.edu.461cbf67-a11d-4411-95b5-cf83ecf05d02.1283334.rsem.genes.normalized_results	9eb96b7884151e7680a200df7ae60674	436310	live
64c160ed-d0fd-4d29-9f2b-ec5dd8b1acae	unc.edu.bd07aa68-708b-4bd3-88b9-78a8b9e298f5.1322045.rsem.genes.normalized_results	cc8993283c17efbef5e778daab508260	436239	live
697ec03e-ec41-437b-abba-6c1976e7759b	unc.edu.02d9d59b-de6f-41c7-b529-142116debfd9.2045164.rsem.genes.normalized_results	c983a1949bad24862368d20cc1630146	435490	live
6a216867-555e-4072-a30f-3a97d135fa7c	unc.edu.eefe67c9-48a1-4381-a3ef-81b51e46c6df.1136563.rsem.genes.normalized_results	65bee77f3db1ed6dd5e650a1325fa900	434712	live
6ac3a07f-233b-4907-8aac-002b23cf607e	unc.edu.60f078d7-d594-48a2-9011-f0f926243a42.1119190.rsem.genes.normalized_results	a14487639f43799f1c250f7ae7b72bea	435207	live
6cbc90a4-35f8-4def-b7ca-010eadd1a05c	unc.edu.1c1560f6-62bf-4185-912f-25c234ebd71f.1143761.rsem.genes.normalized_results	f8e421b82b800b0dc45d93d95d78d774	434791	live
6d911567-18ae-44db-8740-f0725b762d22	unc.edu.b2d76401-5eae-4aa9-9c5c-3d6ad41f50d9.1806195.rsem.genes.normalized_results	486b0fa2431b268c3cfa478bbe9079ea	435562	live
6e40db4a-c3a7-48bc-9727-8a811ee1384b	unc.edu.3af60b03-66c3-48a1-a42b-1e05fdb529c4.1133100.rsem.genes.normalized_results	800f5f5d1087f72bf0685d7d50efb6cc	435297	live
6e85f08e-1c5e-457b-927c-76b594c860db	unc.edu.c02ec36d-9e79-4e2f-a46c-f898838766df.2308904.rsem.genes.normalized_results	bab3ca2d7940f75ba812576ebcb33154	435732	live
70646912-66da-47a1-aa8c-94e1de6f0f8f	unc.edu.de01d9b6-e29d-495e-815a-c7d2a7c15af3.2476980.rsem.genes.normalized_results	9bc6e62e2cd510d9c1f698dc99adcf42	435622	live
7093e4cf-e081-4b55-bacc-c289dd75271b	unc.edu.c0f29396-d239-4f0d-a95a-0838770eb24a.1125049.rsem.genes.normalized_results	897a35607652cffe144ec907e62ac5a8	436474	live
7097882b-88ec-48e2-b796-ee3fc7303ebe	unc.edu.da8e08c7-6006-4e66-ae0f-7047177ca02a.2386621.rsem.genes.normalized_results	2ef0b1d9b53180c571a40ae7667e803a	436455	live
7121d919-f013-4dad-baaa-732526132303	unc.edu.979d9841-337c-47a3-acaf-77d45e276589.2060027.rsem.genes.normalized_results	efac936f8cf33cf976400abee25559d7	435853	live
721154ed-24c6-4f0a-ae78-ae13f619e575	unc.edu.a998e0ce-9248-460f-aabc-2dad452a1ff9.1153797.rsem.genes.normalized_results	21585f92c824d205740ec5870da38dd8	435716	live
72bfce1c-ec27-47c9-846f-d489be0db3c1	unc.edu.fec9b75b-9a91-4979-9056-ecdd852429d8.2045075.rsem.genes.normalized_results	cc33e3e03da2d83f90ebb9a650e26ec2	434455	live
737d1f54-f18e-4aa6-9eb8-effee43f2bf2	unc.edu.43bbd0f7-87d7-472f-ad3e-e016df3d5d89.1154596.rsem.genes.normalized_results	8fdc9b9007b5e2d2ff853877152d9fdc	434089	live
75b02928-3f5b-4b25-b9e2-854c5023a6fd	unc.edu.0df6b948-367d-4951-9d98-d3bebabff63e.1119678.rsem.genes.normalized_results	0d4b6a414e31cfac92f707796a1c2dfa	435504	live
75f4d4a0-8cda-478d-bd2f-e337d8b53dad	unc.edu.f572c953-e1aa-4dd2-a8f8-e292ab7bd139.2307554.rsem.genes.normalized_results	df0c4feefa571bdcfa2bd426912192cf	435381	live
7690ec52-ba85-4b9d-b509-328cbc1b2ed1	unc.edu.001773a6-9cf3-48a1-8ea1-1f0da4991bc5.2513047.rsem.genes.normalized_results	e79ef2c779fea5375ee83eafd29d2bde	436048	live
76b3303a-7106-478f-9925-7e1e3b690093	unc.edu.7a72bd47-7504-4a59-ae95-096c32f70965.1274359.rsem.genes.normalized_results	a65f6d4dab9221eaec2eaae21aab7328	436511	live
77ae35f6-0ce0-4d9c-bd4f-c56b2455c8bc	unc.edu.b3ac6331-6c8f-4165-add7-482aadf7fa68.1146330.rsem.genes.normalized_results	015d0e59e8db4a2549f440eda0e754cb	434810	live
77bab4f3-c887-4302-b4eb-c6822cf5e7b0	unc.edu.b3ce7ee4-fc5e-445c-b1ca-5f324b33678a.1794119.rsem.genes.normalized_results	37604a1d6b2da71e18d2e1118c320948	437004	live
77e28523-910f-47e6-9dd7-b81272515578	unc.edu.57728a07-cb68-45d9-ac86-eba57e674e1d.2307532.rsem.genes.normalized_results	ef1fb78199ad199a3fd9a511b8c1bb41	436611	live
798a0e8b-6196-4d06-bf09-73542e8bd41f	unc.edu.4d12d021-3673-4e14-9fd9-033f811f87da.1142876.rsem.genes.normalized_results	54d622b35a9b31200c982cf1eabee47a	434529	live
79a71033-e8d3-4bc8-bbe6-f340d648a07b	unc.edu.6130b450-8b88-4a9a-b462-a34ec94183c9.1163177.rsem.genes.normalized_results	c3de4f4bf5e06acc31d3e10de67d1076	435511	live
7a00f2fb-33ca-47f9-8f35-ac278b766bce	unc.edu.34980e1d-956b-4d89-8bf2-dcc008dbaad7.1153936.rsem.genes.normalized_results	8382639a1f81fbe72df32ee605036fde	435229	live
7a755504-7c83-4fb1-bf89-488ae89c65d5	unc.edu.22e03b77-aa0f-4348-98c1-9b0914e8af8b.1879895.rsem.genes.normalized_results	2a68bc0b6f1e19d62b12e59ee1cb22e1	436188	live
7aa9c2fe-9821-4bc3-8a71-45a57f60ace1	unc.edu.4545ed8f-a83b-4049-9504-ba673ecd6d1d.1794378.rsem.genes.normalized_results	7811424f0945104debd4a2732635f218	435666	live
7bac23f1-cdd9-47f1-b2f4-f2b4b5c05582	unc.edu.d71e12c1-d92c-4cb6-8244-d100b2ef1c43.1174002.rsem.genes.normalized_results	3474c3463090ad6c32489959ab679e57	435692	live
7cabdd56-776e-406b-bd96-0923c125306f	unc.edu.ed74a7e1-90de-4943-9ca2-e7f94a5540e4.1105106.rsem.genes.normalized_results	b941bac7fec05265c0d87633c255378a	436117	live
7d77e539-5710-4cf1-9e89-e20c98c91b1a	unc.edu.61017170-a36a-4ce9-9b8e-324755b88dd7.1150523.rsem.genes.normalized_results	a46b482ebfc3193812b5d0e1aed26677	435635	live
7f5839bc-8729-47d2-84bf-ac8babdbdf90	unc.edu.acd59617-770c-4653-891f-71ea87d67c41.1163786.rsem.genes.normalized_results	dfcc7f50d50384df10b55ec46ae4c0e7	435791	live
7f73501b-1c5a-49c6-8e50-2197076a21e3	unc.edu.7fdf1ebf-149a-43d5-bae7-6e01beb647dd.1121031.rsem.genes.normalized_results	40151da56a4664595c3d224b9322a79b	435467	live
7f8e0a45-56bf-4207-b2bf-b01e22e74744	unc.edu.ddb62dc3-293b-4021-905a-83ae10aa0f8e.1142011.rsem.genes.normalized_results	02bda06538e51aefa442b418db1f75f3	435204	live
7fbfd935-6c02-4dbb-bb70-adf7f8b9500e	unc.edu.42c88ed3-de96-487d-8b03-e1d4269d0505.1807503.rsem.genes.normalized_results	5d1327b1970d88396e133979ccc0e9af	436472	live
7fcfe1c0-ab5f-4aca-b3d0-8d4c4777e4c7	unc.edu.76f171dd-1980-4504-8dc2-d8c8264458c9.2089481.rsem.genes.normalized_results	0741494001bfe519005395ad78012526	435552	live
80c1a5b3-333e-4c6e-8b23-30e32813546b	unc.edu.f71db767-ac59-49c8-b6a9-50bf20767ddc.1151040.rsem.genes.normalized_results	4e155f8d6dd94d16dcbb24cae510cefc	435307	live
8115f660-54d7-4582-a480-ec2804a59299	unc.edu.3610639e-d947-446f-8483-86be65c80ed3.1127026.rsem.genes.normalized_results	4aec1d88f75d92e1bf3eb90838f8d719	437142	live
8141e8b7-33dd-487e-b35a-1b1ee9a3bf4e	unc.edu.a8154f60-e391-44b5-b378-c944c5e8621d.1142554.rsem.genes.normalized_results	6636083370c567ff500c6c401866c4c8	436043	live
825a6800-4f99-4790-9eae-8bbe53bd89e1	unc.edu.bbca4523-28a7-416c-98a8-02c3350705fc.1144512.rsem.genes.normalized_results	3f1918ff1d5d272457a677250c05790c	435291	live
827fc4cf-fde5-416b-915e-106c745c7d8f	unc.edu.253e692f-71db-4a5a-b2f4-9e640ef831a2.2304887.rsem.genes.normalized_results	d512aea4f1ea8693a2fd12246c8959ce	437065	live
8281ecbc-c5aa-410b-a707-5463c12c6ef6	unc.edu.4328ae51-6063-4296-b266-a70bc5dda94f.1117795.rsem.genes.normalized_results	768690fed85b046491196ecd8d879fbf	434184	live
8370c08b-3d0c-4530-a7bf-03282252a3cf	unc.edu.72d79574-45e1-453a-bc95-a2dca1d3e251.1174496.rsem.genes.normalized_results	bb0c529ecffa5f5949c132e5eb3300db	434983	live
83d97ba1-08ce-42f7-91bd-f3b080d842c1	unc.edu.96c1cfef-0507-46f5-a007-d0f7369cced5.2090221.rsem.genes.normalized_results	2ec3ebb950625f71aecb6a96eb1a2de4	435191	live
84660c8f-89fe-488d-a661-8360f073e061	unc.edu.54f1981b-9d8f-48cc-9586-d2e9a8d468f5.1348680.rsem.genes.normalized_results	2f0bef6f45b18b0bd8b8f6dfec0f2afa	434998	live
84afcd2a-6cb5-4334-9221-e42d2713a1f6	unc.edu.2281c64c-9394-44f6-a4e7-87c7cce08c13.2392143.rsem.genes.normalized_results	6de061f6adf28821a078f5dd27b7505f	436911	live
84c2fc5c-3d4b-42a3-921a-7ea357300101	unc.edu.3960601b-c341-45fb-8a8c-ec244ee719ac.1353289.rsem.genes.normalized_results	b94f66ba782a2c15e81c18c9169a8415	435460	live
859afa2a-4f9a-49e2-8ee9-95a0c0a21925	unc.edu.2424c058-78c6-41dd-86e9-efcd61b72add.1384266.rsem.genes.normalized_results	cebd73ac2334be4da28c04043d8c5036	436608	live
8614eeea-eb73-4002-ad8f-76a931d65106	unc.edu.46892fa4-f179-4991-99da-629d8cf936f6.1130853.rsem.genes.normalized_results	7d58b092b902df727cc8c865127ea1a5	435894	live
87aa7a5e-6b03-4bf4-97df-5fd4903ad8e1	unc.edu.be17bc7b-550a-461b-9f7b-2a5845cc12b2.2045044.rsem.genes.normalized_results	71c60637b989bf14b979918bb3eda98e	435688	live
8829a4b6-230f-4ade-b001-f5d229967e65	unc.edu.776c18b3-4e53-41d6-8838-70a6029c07dd.1928521.rsem.genes.normalized_results	2230a3b2da1cab42da08c67759abf2eb	435740	live
887f9f20-5a00-4bcf-9326-367843bacaa7	unc.edu.690cf196-9b2c-4886-a0e2-ce3a49cb4389.1145089.rsem.genes.normalized_results	42b9d032bada4c30949f3b34a7914b67	435462	live
88d467c5-ffdf-428a-b67f-2a619e88aa3b	unc.edu.6d066a72-f59f-45a8-ab90-216000b36da4.1132519.rsem.genes.normalized_results	a95ed4e9fcd42207d2a9c3ecff317e3c	435069	live
89a362a1-3969-4cdd-a63c-c752abd70771	unc.edu.34a8b02b-01a2-4f2d-8e8e-c3358d43665a.1123598.rsem.genes.normalized_results	b28bf23491dda86f4ec55afb6177e9e0	436073	live
89ff98a2-d030-4fdb-aec5-6fbd910e0009	unc.edu.d0705a73-e6d0-4282-82b1-76d44bda242f.1121621.rsem.genes.normalized_results	3240cbaa01c643f9fda669656c9d39d1	435437	live
8b047921-01a8-469d-8be9-c51125c34d31	unc.edu.a4c963fd-c8a6-4dcb-8b6e-159591e61d49.1128176.rsem.genes.normalized_results	54cf39d5e25be6f88d2437329767f7ec	435488	live
8be68c5d-c81a-4f61-b0c0-145682e4a705	unc.edu.2f1af8cf-ded3-45b6-88cd-2c154c66ab8c.1130743.rsem.genes.normalized_results	07f8bbc7a708a1afdf0489d14c2f8bac	434717	live
8c6f3248-04f9-45ce-897b-f77a38b133e8	unc.edu.fc2aa9aa-3df5-4723-9892-95edcc92bb6f.1807153.rsem.genes.normalized_results	913de949b05292e8044aaaf56be3eb2d	433671	live
8d4f1fc9-4f26-4aac-adad-8d12887ac3a5	unc.edu.f99cbdbb-ae9c-4dc2-9b69-eeaa7798c2b8.1125242.rsem.genes.normalized_results	d1817dbcd9689a20a605085aad197048	436629	live
8db3c2e9-a926-4b77-9bf0-10c0a1ca6a0d	unc.edu.185d3410-2daa-4d28-ab60-a7c13ae9d4fb.1794410.rsem.genes.normalized_results	a63df9d9b3924befb7d5fad0a88080f6	436755	live
8ddfbaed-3077-41af-947b-cf99ae1333f2	unc.edu.330bf4ac-9ed5-4bd1-93d0-f89b4f52bc19.1171005.rsem.genes.normalized_results	dce93bc4b8636035c7b34315d2a3698e	434020	live
8e2f89ec-baf7-4dd7-bc64-52f062ce9111	unc.edu.28199d71-9111-4763-a07f-66734769bb98.1128866.rsem.genes.normalized_results	2366fa80527aedb6ab3ee3ec4abcf6bf	434604	live
90744fe3-fc00-4460-bd70-29fcd61a208e	unc.edu.7d34b1bc-ac5a-4365-8dae-75b3f2ea5055.1289380.rsem.genes.normalized_results	d46a6cbbf76d8b4030d3fec5bb1bacc5	435208	live
90a59a32-a134-43a3-bb40-3ea0065d38e4	unc.edu.4dac7a33-db46-4815-8c6c-fb326959c741.1130668.rsem.genes.normalized_results	58dd2c664aac39904f40efae3a258b98	435600	live
90b2a675-1e20-43b5-ac97-a5b714315b3a	unc.edu.032db552-7828-4ed4-a1d7-b01b7fa89e29.1821867.rsem.genes.normalized_results	ce6050e03262ec5d26cd059d2385dcc8	434838	live
91ddf870-baa3-4f8f-bc72-bdab5a11a6ee	unc.edu.6bbb74ed-93be-4cbe-a854-4ea6aaec0615.2028877.rsem.genes.normalized_results	76a5d7803fe97a6147d0822cd6511bae	436467	live
924c7f96-eeea-480a-afeb-73f0a06817be	unc.edu.95b5e301-f942-43bb-8211-d992948e8136.1259994.rsem.genes.normalized_results	02a515f4bab80cae254c043b20284e77	436167	live
9259b0d5-94a3-411b-a787-ef04c8cfb4cd	unc.edu.c1280be2-b926-4632-975a-fe52bb04c65d.1879871.rsem.genes.normalized_results	dd9f230118cfbd35dc46fc5efb1a9cf6	435103	live
926fab3f-f6c4-4918-83c8-c15564cbea42	unc.edu.56d889ba-6484-4940-ae85-1373ce4255b9.1134188.rsem.genes.normalized_results	a01a0ad9e6c0c793a0a9515159875de8	435348	live
92cfcd12-9c1b-4d80-b2d5-f9c7c61824e5	unc.edu.8fc9ea4e-d3ce-40b1-81b7-fc3967503a8f.2045688.rsem.genes.normalized_results	9a8e2d29965126a3e34232e0b56b66a1	435870	live
92e3728c-ed8c-4ec2-b7b3-bacac2d77c0e	unc.edu.6ef883fc-81f3-4089-95e0-86904ffc0d38.2612154.rsem.genes.normalized_results	db89bbfe88b5d4953115ca9af6acb137	435561	live
92f56379-a112-46c3-a154-af560114fcd5	unc.edu.a982e795-5256-439a-ae7b-9c250eefea53.2246951.rsem.genes.normalized_results	7676de3f1c01d5c38045c344c967978d	435839	live
92f683a1-e54c-4727-a67a-589baa03bdec	unc.edu.5e04619f-0fa5-45fa-a30b-31b062600047.1353515.rsem.genes.normalized_results	b64c695b5a185703f0326c3a88199264	436044	live
9477ca72-2da9-4b77-960c-dd292cc431f6	unc.edu.05aa0960-505b-4b04-be9f-7b54940f5b27.1153406.rsem.genes.normalized_results	b995716febe85f785d77269a288c1af8	435395	live
948f41e2-d88d-40a9-bfe8-a8525f3ca3da	unc.edu.8cf1853a-55b2-4fb9-9a65-a46243304d54.1162825.rsem.genes.normalized_results	2f1a6315052fd2df5f3c616289ab78f4	435970	live
95425175-aaf9-43d2-8110-8dd8f248b7b5	unc.edu.5610fa97-eac4-4306-aead-983ee6570baf.1161670.rsem.genes.normalized_results	c037bd775635376b4171de268b8a1b7c	435565	live
963f959d-9f16-477b-9dc6-a9409aed6822	unc.edu.9a9d7ee5-e3fa-491f-ab5b-0ab69652b8a5.1806831.rsem.genes.normalized_results	ac4db54d23ecc89d46bc17d7e1d6aaff	435623	live
976ad137-0022-4647-9387-0c15f10ea87d	unc.edu.20e8a6eb-4785-42f2-bb0c-bbdf5beb6c26.1821504.rsem.genes.normalized_results	011fd521b3916665465fee999498eab3	436251	live
9834521f-3a2e-4501-a2c6-d4745feab94d	unc.edu.4fe55069-e1b6-4d85-a51a-03a10c6116e2.1282695.rsem.genes.normalized_results	17e94edcd3bf5e14f7790fb24b1f817b	435404	live
986dbc7e-ff5c-48f9-a51c-f889ced9914f	unc.edu.0c74bde4-0411-4cfd-9c60-d8eaf8a09629.1158375.rsem.genes.normalized_results	2aa9519760cef8db36d770b558423177	435739	live
9891d1e5-74ef-4584-9805-205f3d8f3c21	unc.edu.2fa59be9-ecde-49b2-b109-7000d5180847.1806085.rsem.genes.normalized_results	8acb21c1df8d6c0c800926a7037098cf	436541	live
99ce62e3-200f-4734-94f1-cb0b647f056c	unc.edu.1edf44b5-61ba-47cd-81ed-b586ae81cb32.1158528.rsem.genes.normalized_results	65fcde19da68b92e5446bd281189bab8	434453	live
9a4a3b1e-6263-4440-a978-e8686282d774	unc.edu.dce3de3e-f851-4859-a208-72e65d36ab3d.1151478.rsem.genes.normalized_results	fe30c19669f71dfa99ee8e5c3f2a59f6	435293	live
9a4f1d6b-165a-4971-8a5e-ad904a53659d	unc.edu.501a70d8-3932-49c0-aa13-774756fb89e3.2440195.rsem.genes.normalized_results	97722d80a92039d7949ff9aed61707ba	436695	live
9af15474-d30c-4e8d-9177-d438f7c0c42f	unc.edu.cbb45082-6d4e-4457-b023-52f9372ae053.1673426.rsem.genes.normalized_results	6bc625c94a84a199a5905a74fb95ca9c	434953	live
9b96b74f-0f51-4c14-bc7e-649334dde6fd	unc.edu.d60bfd82-87f0-4f13-8e90-6766beb84e9a.1124695.rsem.genes.normalized_results	ec94ac0a3208af22c2db4c6b3e1ffd3b	435664	live
9c683408-2807-493f-9412-9586dafc2679	unc.edu.4ffff9ea-3386-47d5-8974-722037f31849.1262437.rsem.genes.normalized_results	10667ced43bccca15dceef2a792b0f63	435831	live
9d2930da-55c6-400c-bdcb-77826d6131d4	unc.edu.c924c2a8-ab41-4499-bb30-79705cc17d45.2622980.rsem.genes.normalized_results	c7bed17b8b819821c3898f34c801d231	435482	live
9ef09fa8-bca2-41ca-a431-f10db6e5ce23	unc.edu.781945fb-6d9e-4b45-8082-57675f21dc4a.1968835.rsem.genes.normalized_results	43c0768d4f9229bb4ee24f23d7f48f6b	436242	live
9efd6773-8670-46bd-b79d-4b4c5b0d4e54	unc.edu.122a1ed2-9757-4cac-9656-149da6d872f4.1132810.rsem.genes.normalized_results	d85627c3ab8226573357e4e01f23ed9e	435083	live
9f961db0-91d9-454f-bbbb-cbfce8cc440f	unc.edu.6d22f538-114f-48b6-94ba-fb60151ed567.1119652.rsem.genes.normalized_results	f918ff315f7df63aa46441373d01e2e7	434698	live
9f9849e7-1e4a-423b-8f8a-275fd132c4b5	unc.edu.de0a584e-117e-4cf6-8c4a-6fb040270eda.1772179.rsem.genes.normalized_results	6d9e8e1ffa258318d688ff8845578fdd	434559	live
a0649bfc-62d4-42d1-bba3-a42d9be6bbd7	unc.edu.c55bb0b8-3417-4142-97f8-c43f1ec56496.1272719.rsem.genes.normalized_results	deef5e40055f4edb102b99620c15339b	436621	live
a076d428-2bd1-47ff-a7a6-d118d7f061d1	unc.edu.73b732bb-f387-4618-a2a3-8c7db1c75fd8.1132401.rsem.genes.normalized_results	5d8640df6c0ccdc119dfd57e03641323	435476	live
a10d8d86-2a54-4d7a-8780-ff545cd77b65	unc.edu.49a0f1eb-6ece-48fc-970f-3922263fd20b.1888803.rsem.genes.normalized_results	9660c85416b45c19f7b1f19a15e65427	434810	live
a1f013c7-0303-4577-90e3-ed2eaabcd5e6	unc.edu.bbb7f769-ac55-4e7f-b0bf-acc36294bb05.1806562.rsem.genes.normalized_results	223ac57a2bb72e1e4118e621106b0ae0	436360	live
a231d70c-eb27-4d37-b7f3-7aa0ae103962	unc.edu.7bc7f99c-28d4-4b54-b9bd-53d5de00cab7.1130601.rsem.genes.normalized_results	d21f4d920f90d42b262d7d5e58b828e5	435240	live
a289a38c-904e-4d7f-ab8d-b08f5b6cc5e9	unc.edu.b62f3825-9634-4252-b841-4c455a007353.1150657.rsem.genes.normalized_results	772719c907f4130668e123e662c283ac	434848	live
a3649cc3-7e07-4ca1-88de-724424f1f56e	unc.edu.094076d0-97e4-460d-b48c-7ee2371db99d.1119998.rsem.genes.normalized_results	dc55791eacf197144742c0c429777eb9	435176	live
a4dd23e9-9784-44b2-a82c-fbed61b7f6e9	unc.edu.2bd1673c-b5c0-425b-9e62-c501bf29616b.1350734.rsem.genes.normalized_results	50ef815113fdd82448b9509838b60216	436345	live
a4eef34f-7c19-49ed-bfe6-6efd7f6ceb82	unc.edu.089da1d2-bdac-4ef2-9d59-2d144f77d5da.2612191.rsem.genes.normalized_results	06fa709cae918dace208ca090476ab3e	435603	live
a61464b6-a773-495c-a659-771146941e70	unc.edu.4d464cde-4885-4b17-9e02-23be26be0540.2246959.rsem.genes.normalized_results	a4010f52fb3f403b6b43e9ff09790d16	435803	live
a65d0bb1-211f-4ef4-889d-02f1338a40e3	unc.edu.8a2adff0-2527-43fa-ad17-a3081e22f846.1117222.rsem.genes.normalized_results	fa61fd390ca1e8da48f29ca4f606076d	435768	live
a662b3b6-9db3-4982-a0de-4dd16200f442	unc.edu.ae442e30-9756-46a8-825b-3e5b7ad394d5.2396959.rsem.genes.normalized_results	9e28ee7cf950b10ea2af813fd275c0d0	435581	live
a77e4f9d-063e-4e88-a953-eb94fb019643	unc.edu.a3568fd6-4b6d-4507-9c59-1788834d3a75.1309704.rsem.genes.normalized_results	b3547d40469c7a45b9252047d65180db	436524	live
a8acd377-4c1d-438a-9c46-db8e24e1850f	unc.edu.ef91ee42-e50f-44f7-967a-48698e920d12.1135866.rsem.genes.normalized_results	bad851c0b56f80faa6e41b38cf82bbcf	434835	live
a9589b6d-7b96-4cc2-bd92-fb8f49315fe6	unc.edu.4f0fdfc6-6578-4d9a-92ae-6d82291a3785.1772109.rsem.genes.normalized_results	3f631de5b8d8a444ddd5b6b7509763fc	436407	live
a9e49c56-beeb-4128-9473-f71311791646	unc.edu.eed6d177-6cec-493a-b811-1779bebae72a.1130772.rsem.genes.normalized_results	0e3d8a3e242b3a9fe13876f3e4bc8386	435883	live
aa726b6c-42ff-493e-bbb7-6c6b38ebb3a0	unc.edu.a0059fcb-6adc-47f4-8601-b7eed9e12576.2389830.rsem.genes.normalized_results	15412a74f92dd53ef4c8296408a03bb0	434455	live
ab2edfcd-eb35-4ade-9162-7a8f7d08c260	unc.edu.2b0e2135-a1e4-4785-8b9f-b4cf7b36d938.1172778.rsem.genes.normalized_results	d12b254b4446a46c3399b4947fb2d941	435964	live
ab3fdd37-0bf5-4218-87f6-793dcc6f8782	unc.edu.ac361cbe-2302-4115-8c0f-40845c0ccec9.1136700.rsem.genes.normalized_results	eed2fc32f1e6b4f622d337c7eaa5dfae	434372	live
ab44a1b5-4e53-4e9f-a225-aaed7e9625e0	unc.edu.2fb506f2-4b76-4c20-ae45-8939f2e14753.2307443.rsem.genes.normalized_results	dcfdba41c755b6d2252afd222db29898	435821	live
abf13009-1849-41cc-ab8e-56fa2a06c650	unc.edu.a63583ca-0ef2-4417-b435-5f3a6951d0c2.1153349.rsem.genes.normalized_results	e084ac3bab2406d6e2a39075efae8c8e	435762	live
ac90a56c-94d2-4730-b077-9428ed896fc4	unc.edu.3cc7e12e-2bc8-494c-b74a-de071d711410.2449289.rsem.genes.normalized_results	daa3532ec518e9532ece050d68e61b60	435756	live
ad69545b-83d9-48eb-a809-0ded029b3df0	unc.edu.28089e15-5e2c-4e83-ba6c-62b3cb40e431.1170382.rsem.genes.normalized_results	ef2495458f2bd7ca7aa23b80e64acd6b	435906	live
ae8c8c16-bdc0-4b5a-bc76-bddaac57b04b	unc.edu.bfeed1cc-e0f8-493f-a950-829ecb3acccc.1133783.rsem.genes.normalized_results	ba47dc585b8c33ce6aaf03e053d9ee43	436587	live
afda3a83-ba52-4a2c-8c4d-05d49975c6fc	unc.edu.4d9bb08c-d954-4e14-aff2-3bec55cdf1c1.1806487.rsem.genes.normalized_results	dc0c1f42e2f45365c3d3021c424f63f0	435334	live
b06c497a-15c0-449f-a3c0-6413a950714b	unc.edu.9073fc5c-a281-4ed2-a66e-5235a5a55098.1115905.rsem.genes.normalized_results	bc1b6b567205006831322d836cd97c85	435473	live
b119b85a-f50e-4490-a90e-445b27396d21	unc.edu.c539f561-93db-41f3-8d9f-71cd77a096a7.1171482.rsem.genes.normalized_results	736d145263081169b645dda16d803599	434689	live
b1296454-4757-4d58-aa5f-f8a38689a334	unc.edu.67a58c72-fa64-4c63-b568-bec834626edf.1100842.rsem.genes.normalized_results	2f7b6dcca5a3c43b8c1776ae73bb9d59	434917	live
b145b539-c73e-4ab3-afdd-8b708bc184e4	unc.edu.9f693816-6957-413c-a100-54f7bc0eddf9.1265196.rsem.genes.normalized_results	312953a2fa8a2a80a7c8d7bf678b4607	436787	live
b2f27d11-38ce-48d2-a1d1-ced48d4b10fe	unc.edu.59783c67-6446-44c1-b9b3-505470f54c82.1130371.rsem.genes.normalized_results	e5c9a0b6518f478e9f38cc84669bc96f	435505	live
b35096c6-3c8a-4c24-a886-00c5ac91207e	unc.edu.67e967d6-be17-4fe1-a1fb-197655fad18d.2386511.rsem.genes.normalized_results	edd8655810fcef2449554764ee730d94	435262	live
b3f55f57-3bc1-47c3-823f-48c992ba6562	unc.edu.3d9d61f1-ad25-45a5-b0be-8698dc4b8c68.2354117.rsem.genes.normalized_results	5a31179e8bb9b3e02a4db239bc0c2a6b	434742	live
de97c02d-297f-4f46-9bb8-638c1a5d3e56	unc.edu.71a6367e-a876-4f1e-b80c-0e2d7d02e7cd.1260151.rsem.genes.normalized_results	4dca8a01124dbd0aeb4eba9d18d871c3	435080	live
b6717b5d-f896-45e3-a064-994d937dcb40	unc.edu.e0a10445-6266-4f41-a747-fb19d7182652.1807220.rsem.genes.normalized_results	86d8dc7695a1c3d8e3e6757ea23bf6b2	435277	live
b6c23d28-2c52-48a5-9047-7fe6f25c92a2	unc.edu.3e71718b-3ab9-4b0d-a92b-52c46e6f1670.1263030.rsem.genes.normalized_results	6d40c3fcb0cbfbc98b406d8db11195dc	436470	live
b6e1fff7-8c74-4235-bd38-830a41a49419	unc.edu.15bad71d-3031-413b-9e8d-6426ae5dfbea.1136955.rsem.genes.normalized_results	49c319052a37b68e51f623505b4b0edd	436032	live
b723c1cc-bf53-4396-8e4f-15fd498bfc61	unc.edu.81239059-614b-46b7-a21e-224ec62e2939.1106224.rsem.genes.normalized_results	aa4ee07fb222288a827c2cbba9c3e8fa	434605	live
b8b36e07-10af-460f-8cc3-e8b8d2a0f9b9	unc.edu.37cb523b-c33a-4980-9b06-6e91389ce70e.1860812.rsem.genes.normalized_results	1f80d141db4894a95e5a7d9506875081	436370	live
b9240941-3874-48fc-9d9a-780e2955394f	unc.edu.994c8287-b6e2-4743-80bb-fe8d0076ae44.1858805.rsem.genes.normalized_results	5eb8e4ae694ac76d5ace69d6101e61db	435243	live
ba355a09-40ce-4d06-899b-0e76647ca65b	unc.edu.dd8d3665-ec9d-45be-b7b9-a85dac3585e2.2611607.rsem.genes.normalized_results	5b0894806051f04d04d1275e375d959e	436141	live
ba726f8c-2e33-4898-9ac7-ff909cfaa740	unc.edu.80562b20-3e3e-4f77-8ca2-958f8636d720.1118870.rsem.genes.normalized_results	95da4d733131186da30ec6660f1d30f1	434102	live
bac67406-17e3-4075-b1c9-6d4c37e38c5e	unc.edu.62dd11c2-2271-45e7-b753-d0f0d79fdf23.1157441.rsem.genes.normalized_results	f7d1ffb0249226dba9a9014e7cb209fe	434846	live
bd9f884f-7037-4d5c-baf7-b4c03b01c0c2	unc.edu.44d93b9f-95d6-4382-9590-f6e7bdda65c5.1122543.rsem.genes.normalized_results	4edd355455ffcd87df7852114b789d82	435990	live
be47ab7b-7121-4e7f-9d6c-8d26c7ae32ea	unc.edu.560ab6aa-cbfe-42ac-9446-9d3df720bc81.1143764.rsem.genes.normalized_results	0e18c6dc3a652b84fba16a3db01c2ced	434932	live
bec2af98-3f0c-427b-a021-3dd00c6ce191	unc.edu.84ea9827-9ad4-4e2f-be02-c88a9d4c4051.1159294.rsem.genes.normalized_results	36d03e1760ce923fcc857ee443e6034a	435625	live
c1567e2b-8343-40ab-ae8d-97c1eaceac53	unc.edu.a8a7a335-8e21-4f24-b48b-8764caa21329.1130576.rsem.genes.normalized_results	ac8ab777b20f993354e52b2cbfa46416	433956	live
c26c2c9d-5f92-4084-b60b-552f2b2b2f8a	unc.edu.6ba764ba-f6ae-4977-8b7f-4e9528009eb0.1151748.rsem.genes.normalized_results	b7e5912df5220214562568c170d45336	435963	live
c271b127-7be4-4a6a-8cc8-dc67acaed6fc	unc.edu.7c521ef7-4adf-46ef-ade0-088cbe02223d.1357571.rsem.genes.normalized_results	b1539f0fe965492be7e6e64fd5529772	436711	live
c30fa01f-4219-452f-b089-231004ce5772	unc.edu.c1190b96-b6cf-4cd5-8c4e-bc57d964a557.1143954.rsem.genes.normalized_results	c34e0fda378d86925df2133527dc57c6	436201	live
c348eb5f-beb0-4355-9102-f287bc508018	unc.edu.b1dbf4a7-16f8-49bc-a89f-aeac729e3c3c.1807506.rsem.genes.normalized_results	58d9cfd8520f81f8f568f346da6106c1	436725	live
c55446aa-d1d7-47d9-a6d8-ec7df3e68887	unc.edu.6b70d210-9cbd-44bc-a770-a075fd0d4672.1806591.rsem.genes.normalized_results	25ac118c686d0dcbe8833c665c6b1c59	436341	live
c60a5a67-81ab-4ce9-8915-7cb619632f69	unc.edu.5c052fcb-a9f9-4d6a-86cd-6fa490fe9d74.1302613.rsem.genes.normalized_results	3cc952f885e462b29dc574d7f941edb0	434930	live
c66ba53a-4f8c-45ad-9471-c4d43be03b94	unc.edu.71b60d53-513c-4da5-b095-39f913bd4f11.1142475.rsem.genes.normalized_results	b4105365b187b3485b8cf297a65efc9e	435816	live
c6994f8d-4469-4429-9b0d-41b0107db49b	unc.edu.f8bfd67a-1d78-44b0-9715-712dee01b008.1987432.rsem.genes.normalized_results	ddc72de03fd6fcfb48a10297984b45ba	436139	live
c73b5b77-a4cc-4d2a-8597-1fb4dec73f76	unc.edu.56183330-0700-46d7-b45f-6d915ae587fa.1134042.rsem.genes.normalized_results	f0bcf64c46e13bc80c5d67e532a20591	436623	live
cae04671-a2f7-4c49-a68e-513898f6aef4	unc.edu.a7050752-eefd-4576-a304-c79dc6fa30e7.1136917.rsem.genes.normalized_results	fd7c129dcec168536476b4d548571449	436075	live
cb0b06fc-0d49-4e41-8ee9-4873d6312ff3	unc.edu.16f90247-c9a5-40d5-a3a1-08bba2d1d266.2090212.rsem.genes.normalized_results	71a1ee56ffcb6b3a1dbd27fe44d5f61e	435492	live
cbf1e202-38b2-4b48-97e6-d8f2bc4072d4	unc.edu.56bc2076-bafe-47aa-8255-9f03d438cb00.1118772.rsem.genes.normalized_results	308b0810a637813a1491a44fd6033a98	435347	live
cc17c494-1c8e-4935-8f94-6fd525464191	unc.edu.08893743-829b-4594-ab67-d5eb5e80a4f3.1348195.rsem.genes.normalized_results	c17662be2aec187a8d6fd9db9d0f2656	434135	live
ccabe892-debf-4014-81bf-23a08a0242dd	unc.edu.b1ecc303-eb55-436f-9629-cdac63bde297.1171987.rsem.genes.normalized_results	1048df489de113f7484dad59f5ab24b5	435151	live
cd64e41d-37bc-4b31-8505-eee8ff45e522	unc.edu.7157ccb4-b4f6-41ba-9f9c-da862b749a57.1102117.rsem.genes.normalized_results	78d8f5fbe487aac8ffad2e9dbb93445a	436054	live
cd767c63-a1e7-4023-882c-62698c068a3a	unc.edu.7002615e-435b-4631-bb5b-e4b7532a143a.1172026.rsem.genes.normalized_results	c2cc21ade4f54a0e23832f8a147c0941	435965	live
cd7d2ffd-21f3-4c6d-abcf-60871b26b4f8	unc.edu.62de6863-5d60-473c-8e13-e300b0640ed7.1170081.rsem.genes.normalized_results	4e840e4977d34a3bb2f553cc6f25e6b1	434114	live
cd7e250c-a500-4b6a-bec1-5de9c93e70e4	unc.edu.902592e6-c7c5-46b8-b70b-5520df79a8a3.1821964.rsem.genes.normalized_results	45ba71fb18386787844f27bdd8b81fa1	435717	live
ce72061c-a09b-4923-a7c2-f7e369331995	unc.edu.d1810175-47a5-4409-b1b8-f5ba78ed1c30.1162528.rsem.genes.normalized_results	62b38dd7973a65b0a17c4a59b86cc474	436037	live
cfbe8347-0e39-4903-85b9-df895e17d2d2	unc.edu.ae614f7b-b310-4c60-bd50-9e02be984943.1171593.rsem.genes.normalized_results	b6d8ab8634e0f51fd548b63ad2e5680d	436782	live
d01f6d96-ac66-4e1d-80ae-724c3be560ae	unc.edu.844b3442-a740-4cb4-a1fb-b481c552cc88.1135248.rsem.genes.normalized_results	1b7819169c5e9563499f6fd282a28fd3	436062	live
d02c1a3c-b486-42e4-86b7-6892558a3477	unc.edu.c2e4eb91-bc79-4c8a-beef-4c5abc61d2fa.1126942.rsem.genes.normalized_results	5d02395324f614bfd5fc148d9fa6775d	434799	live
d255f68d-251c-4e15-80f0-c997d6c63281	unc.edu.f48e8432-bcb7-4aa9-9c8f-6de4a96179b2.2038920.rsem.genes.normalized_results	16f89bedc562c1a46e6cb3381f4090e7	435635	live
d38aca91-105c-4089-b957-7a2c8054b267	unc.edu.5657c6b6-ba04-4dd8-8623-2a3834820f7d.2030133.rsem.genes.normalized_results	26cb759c6b0e07c88f5fd2151e370337	436012	live
d400c644-f1ce-49a9-9cd7-cd15532cf450	unc.edu.ad602633-fdd7-4bf1-b3ac-e1c8e0a02934.1130649.rsem.genes.normalized_results	80ba2d3930d489fc5a334e02ddefdb9f	436231	live
d409a7c3-1bd1-4174-a838-7c70bbe7eab9	unc.edu.d38a839f-06dc-40d2-81e9-3b7822e258c7.1152877.rsem.genes.normalized_results	252abfc124a985525e7e104a20e534c4	435511	live
d497304a-3c4f-4946-90c6-5bb3d29bf3ca	unc.edu.8b216b0f-1881-45de-a4ae-78dfd87764fe.1674666.rsem.genes.normalized_results	a0d096e4ea9056e476f5f4fbab62dfcb	436315	live
d4bc5bd2-c45e-439f-84aa-c90d0824af5b	unc.edu.785856fc-d042-4b7f-a137-95b17c59b876.1353090.rsem.genes.normalized_results	9ae8f8867d4342e7c57658af58a0961b	435112	live
d5b573a9-7921-4837-a3f9-a18f93b0801c	unc.edu.f6cbfa5a-7d10-4efb-ae74-195e1a1e9774.1806812.rsem.genes.normalized_results	71bb360a22dc9e5ed58bf00edc8eb260	436066	live
d76a7129-0dc7-46b4-9f6a-a66a7829cd2f	unc.edu.c4cc228f-ab41-4779-b405-175618e5f77c.1125559.rsem.genes.normalized_results	44d34f16f06f4ff52eb42c100233a24a	436244	live
d7737e37-ae7c-4cd9-a157-befbf92c5da9	unc.edu.1fff796f-626b-4408-9fd1-4fea54e153a6.1298007.rsem.genes.normalized_results	d77bf048ca16709eeb97fa79bb277de6	436473	live
d82dabd8-3ff0-4632-a84f-0cc7d6812df4	unc.edu.3ac4a6fe-9d2b-4c95-a74a-525b0328c7ed.1153981.rsem.genes.normalized_results	fcb7f78beac5dc9384c0b4f002d77980	436265	live
d869ef4d-3ecc-4171-84fb-c39e5aa40f2a	unc.edu.2c6af71f-b876-4475-a94a-61e99075123f.1989575.rsem.genes.normalized_results	55b96458ed665efadaf9c35a3a56d0d1	435647	live
d8db74ab-66a8-4b2e-853d-6c4251021029	unc.edu.3e775d6c-3845-49a7-80e0-82c5c68a473c.1879592.rsem.genes.normalized_results	6aae612c16909c252f800d807591a9ff	436419	live
d957e144-9803-43cd-9fa1-3ce46cb855fe	unc.edu.34dfa8c6-6445-4ef8-bc3b-b2ba600b5808.2635451.rsem.genes.normalized_results	1ba0804162676314e1bb154a90a2c7b0	436051	live
da8d3daa-299f-487d-b06e-42b68c17ff05	unc.edu.8a224dc6-632b-418b-bd5e-bcefc8ad049e.1383201.rsem.genes.normalized_results	780594e863837454c836c5ba79f17bf4	435790	live
dbdc4786-f935-48d0-affd-44ade81bb1d3	unc.edu.32e61645-eb89-49f7-9876-85b1497c7e42.2624832.rsem.genes.normalized_results	6ea6199cd3a5298d84d6b0365f661daf	436139	live
dc00f97e-ea6b-4f80-b83e-b1b1c5397cff	unc.edu.43cde130-82ef-43ca-ba81-8ab14588069c.2171584.rsem.genes.normalized_results	d28f0ab5f957dac7af9205177ec774e7	435746	live
dd466cfb-c46a-4dfd-8bd1-5c72cd8941fa	unc.edu.6c8cb6ae-99bb-4878-b6f5-9da28be98588.1144283.rsem.genes.normalized_results	f32cbeb9ec7d00c6b5067487b7ed666c	434349	live
dd532536-f74f-4aae-bb4c-611fd571cd9d	unc.edu.0967df37-66ae-4ab3-a1fd-e196d4bc9995.2246848.rsem.genes.normalized_results	25d16bfcd65c38c211bdbd19823b0254	435749	live
dd76138a-3853-42d0-836a-8d1a827fadcc	unc.edu.79d7a589-60bd-4b4a-89c1-d557fe24c733.1175675.rsem.genes.normalized_results	8b216db96de2f562f47a1769740c2b31	435408	live
dd97b194-f48c-4887-b433-dbed855b5c6c	unc.edu.19c3c4c7-d34c-47d5-b09f-c5671f49b858.1132265.rsem.genes.normalized_results	a1a3f48f39ec2e21ef875c299bb0b052	434298	live
dd9a2848-adab-47f3-8a87-dcdb342afd9d	unc.edu.40c2be3f-f14a-4ab2-845a-2c1c174a4be7.1144973.rsem.genes.normalized_results	ed451328f5a0f4ebce3dc6b1e6b239e6	435441	live
de2456da-cb2a-4283-b990-ea406d0bf2ee	unc.edu.95a12af8-5704-4745-b0a0-960f67af8cec.1120723.rsem.genes.normalized_results	efe377d60a4be28b8acc4c0493be90a4	434907	live
de2b9fbd-289a-4c44-860b-737add7ec41d	unc.edu.2b3d596a-68ca-4c60-bb16-8c0cbd8fb190.1112108.rsem.genes.normalized_results	c97ff898457249ea89ced19e50f01c19	435101	live
df5e6e86-a4b5-4e5e-afa8-613cb19aec1b	unc.edu.f47007db-f16a-4721-aac4-c7fb6e9ca868.1805923.rsem.genes.normalized_results	9fa1d30d4a661e22a4f8b5c9d2997cf3	436178	live
e0d68b39-a6dd-4e3f-bf76-6f731041f087	unc.edu.b0388c2e-0793-4084-bcc3-454c2ec88931.1133741.rsem.genes.normalized_results	cb98dd367d9cf9e0f284bc22990654ed	435350	live
e122cbaa-0a72-48e6-b751-933cfd34050f	unc.edu.0a9af348-b2a7-4fad-b939-7eda53e4f5a0.2090951.rsem.genes.normalized_results	61ccd7de9449ec4d0e2f8d824d426f12	433580	live
e12e0181-334e-43d3-8a13-a1d601f74cb1	unc.edu.05a4f4ff-cdfd-4332-8146-066657a4c3cc.1096605.rsem.genes.normalized_results	c5fb169ba26b3edacd763a21b4ecd3ca	435894	live
e1a8739a-3a2e-4a78-8355-bc8fbae5664d	unc.edu.0cde4246-2dcb-478b-ace9-df557f71e4cd.1142069.rsem.genes.normalized_results	9679255582a2db0d769f3ba80d640236	435777	live
e1fd42d5-d93f-4208-a61f-5ab409157bc5	unc.edu.ee12f85b-64f8-4052-9477-392c4bd99257.1132416.rsem.genes.normalized_results	f054a7d344b9fe2c01124b9ad445de2b	435471	live
e27c6b98-4716-4306-bc69-1313bdb35c51	unc.edu.ec2ac902-f5ca-45a5-a72a-1b266360410a.1283013.rsem.genes.normalized_results	cb952ae483a06bd76bce6d17e6e5f823	436160	live
e342274c-3830-43ca-9b7e-b4d630df659c	unc.edu.0a423f86-ffa5-4c16-97ab-2d262c34fd41.1806779.rsem.genes.normalized_results	a824f2daf96a063b99dc27f000bb5f02	436198	live
e5486198-410d-40e7-a1f6-445f12d2c7c0	unc.edu.ffd6c7c5-d4c4-4ead-9e55-de8f6aa62182.2248618.rsem.genes.normalized_results	3a4954db45b63123f6c16aa9ff194e15	436490	live
e6b8b636-13a0-4a19-922b-8c6d24859b15	unc.edu.047160f7-3727-4915-b02d-61557350d88b.1282471.rsem.genes.normalized_results	10e4d9a27f15a6e9a0be5ccfb76d676b	435097	live
e766998e-89a6-417c-a754-d7065f4a793b	unc.edu.4d601c2f-824f-461e-9270-42db0ab9138e.2089892.rsem.genes.normalized_results	604513d9ff46230fa70777c2f68c7b2d	433482	live
e8bf4266-b495-4dc2-9229-f06889f1d6f6	unc.edu.f33b0a48-706b-4fd8-b8b3-0a9f625bd0c0.1153436.rsem.genes.normalized_results	88d9ce0866afe747817ccdc001a3ab43	434852	live
e94bbdbb-a5d3-4b70-85f0-3555fba386f0	unc.edu.5427eb83-38f3-4258-b241-25efae8fa70a.1102664.rsem.genes.normalized_results	27faf582060d599110ff2e87eb1546ac	435626	live
e9fd5b4f-6b93-4a10-bc06-9f48ea39529b	unc.edu.2ce88ee9-0fc6-4d1d-82a7-be79eaee21d2.1131157.rsem.genes.normalized_results	9e2e459f08374625f901c4634b58b570	434826	live
eae0a385-f10f-4ec1-8f86-466f300b5537	unc.edu.5c4dae2a-4b4a-47d0-b6fb-456bdf58ca15.1126802.rsem.genes.normalized_results	0f9d6408e6e14da7d7a9acb3960057da	435996	live
eaed02c1-d406-4d2e-8a1b-b68032770735	unc.edu.d3169d74-dd69-4c6b-8232-6e15ac2920b9.1138907.rsem.genes.normalized_results	899e8b14124923e92962e72af8f117b6	435462	live
ecf46037-f04c-4eee-9004-75f28476b02a	unc.edu.5275bc42-18a3-43d1-9dee-dfb80c39ba20.1173513.rsem.genes.normalized_results	1e3f5b46caa29150fd0a5d2327cbc11e	435583	live
ed30d49f-1a5e-4c18-bb71-a90c3b1d1330	unc.edu.81e350d9-7e2f-4650-9871-54ed2d5a5ab3.1950216.rsem.genes.normalized_results	8c1ba452eb8a9bcbc55a71de82617d40	434620	live
eddcaf52-6e54-48dd-a988-c09bd9af54c9	unc.edu.ee92fcd7-4be2-47c2-9725-1ec425d212cf.1141997.rsem.genes.normalized_results	96358d4e0bf641f4d6b1dd325765fb27	436144	live
ee3b177d-baa8-4217-aad1-f8ab96d47d82	unc.edu.cb2d5668-d44b-49dc-8941-79615d2fb6c2.1771993.rsem.genes.normalized_results	ad2a69971ee602f834f58c7d7766f83c	436803	live
ef6b6f99-bee6-472a-b59d-a834df32528c	unc.edu.799df122-75f1-46bf-8b5e-ca557cd38d53.1806996.rsem.genes.normalized_results	04880c6d39d957bb30718ce2106a33bf	436341	live
f09ab728-bce8-4fd2-b94c-802231b5717e	unc.edu.a04ad65d-6d83-4e84-8bd8-3cab2a195642.1386239.rsem.genes.normalized_results	e21dce82cb1e962090004f0a1206758b	435436	live
f0b8e6e6-57b2-4956-bde6-66f613e3bacc	unc.edu.eb9b8bcb-aa3a-4e57-9479-543b53dc1cf7.2039340.rsem.genes.normalized_results	a4324cf5912ac23631e846dfd2ecb60e	435369	live
f1162464-5880-4d58-bbc5-5f6d821f8027	unc.edu.f5b16ba5-0fd1-4ca4-865f-fdff0af65901.1164789.rsem.genes.normalized_results	743eabbf93a41a4b12b353f4624456d0	435516	live
f135a156-5303-4845-a6e5-57f597c0353b	unc.edu.79d0e02e-b518-4dce-8c20-00073d04e399.1119463.rsem.genes.normalized_results	9fa4a7210d0cf29db6c7f9298c59a341	434878	live
f1f3387c-1a01-426b-b7f0-b45175197605	unc.edu.b7cbb41f-b7ba-4bc7-8b6a-ce93317495b1.2172350.rsem.genes.normalized_results	c1182d432a93a9f8c1ded0c4cc72dbe3	433329	live
f424df5b-3577-4cd5-a0c4-8e5edaaefd41	unc.edu.2a591fdd-c9e5-4c6e-90f8-8f993450a8d7.1806516.rsem.genes.normalized_results	c58bdfab6f18b6f4f2f803fb7e7ebab1	436654	live
f4462cea-5940-40e9-bbb9-c4db6287cd4b	unc.edu.27e70f84-80c5-4f6c-9d22-83c5a6e66eb5.1097343.rsem.genes.normalized_results	9a5105924876ad8134c87018bca36f2a	435659	live
f5336033-4bb6-4f62-828f-4a445e24310b	unc.edu.2aac1ce6-fc3e-474c-9e0e-5a6d05ff9168.2251190.rsem.genes.normalized_results	b343a1479c12fd4367b05fb2bb0ea858	433784	live
f5616210-132b-4aa7-b58c-f18a5ab2627c	unc.edu.a26b4751-91a2-420c-9ff3-7df7361939fd.1989377.rsem.genes.normalized_results	482b98ce047769f134a7cfac8bb79fa2	435522	live
f584ade1-086a-4a5a-8dd8-e22f243913ff	unc.edu.96af7552-6f51-4abe-8394-b9e966a70228.2045050.rsem.genes.normalized_results	0c24ed57c68284c5259d157161e81f26	434976	live
f58a6cea-4a7c-4f36-95f3-430b477d46fc	unc.edu.352dc94a-fc74-4292-890c-4ed9c22dcfbc.1950769.rsem.genes.normalized_results	40b4d9705540d19ff1c2fc03505d337b	435125	live
f69c118f-83c7-4f40-ba43-1238572dbd2d	unc.edu.e8ef8b75-7c0c-4a42-9a10-3789b6afa5d2.1154405.rsem.genes.normalized_results	07b91d80c2d1a35ccd82d4d97ad80c87	435660	live
f6cc39cf-922d-4575-9b80-131af4610ae6	unc.edu.62a37d05-a1f5-48e1-b4cd-7b24b5ca0b34.1131195.rsem.genes.normalized_results	948e350fd676e993377a8b5bb998fb7f	436146	live
f6e9e94b-a1ae-40ce-af6c-46a95aadbdc5	unc.edu.682a9c8d-8174-4435-9ec8-cb2d58bbe6d5.1136685.rsem.genes.normalized_results	776cd24a7d465537bea53a41652082b6	435874	live
f83999de-1a2f-4869-854e-620120f097e7	unc.edu.d817dcee-1322-4949-a6e9-138447e6fc56.2434690.rsem.genes.normalized_results	37cb04f85e4f989d01d5795b5fc49f88	436786	live
f9200920-0b78-492b-a764-bc30dec7c69e	unc.edu.b7f491a9-eddf-43b1-9baf-862db2d50383.1133153.rsem.genes.normalized_results	ccf08d711fd8e5bea47ff1fd3def7dc4	434679	live
f98b4ee2-0a80-43a0-86c0-18c0008570de	unc.edu.753e77c2-6175-49d8-afd4-3a87d1dc2404.1122473.rsem.genes.normalized_results	1955679c2a2aff2051a4f22cffae9db6	436042	live
fa578b4d-6fd9-4492-8bef-7a3537e8f22b	unc.edu.4d184421-3a3d-499a-bdb5-230f45e6d16f.1108546.rsem.genes.normalized_results	41bfa086985bff3e9ac61928074e21e8	435690	live
fa681c57-7335-4c84-8371-bcc4b98bf864	unc.edu.4de3ad78-68e4-4ab9-b1f6-eb0666140761.1145014.rsem.genes.normalized_results	ff714ec934bfb7cfbb9d5dea66ff56b3	436007	live
fab5c407-453c-45f2-ba0a-21295c2b2dbe	unc.edu.b2d0c724-40ae-44ca-90eb-ce86a9546c05.2033216.rsem.genes.normalized_results	b1eea6ceb97e5032f2d549b34502d273	436236	live
fcc444eb-d429-4617-a9b2-36939693532a	unc.edu.698c9928-1aa8-4b48-9048-5675e5943c22.1133945.rsem.genes.normalized_results	327396f6085de7cfa8f286a9372a7b31	436364	live
fd0a3d2b-452a-4086-973b-2a6d4c3bea70	unc.edu.f18b2ff7-eddb-40b5-9bbe-7ef09787ddef.1126386.rsem.genes.normalized_results	2179781bf16210b31db656b0f9c0df25	436675	live
fd3c0d55-259b-401e-a8bb-6ff4bcd1c9e9	unc.edu.1a19e068-d213-41ef-aebb-104017a883cc.2625323.rsem.genes.normalized_results	1ce05d98568383d37a7fca5ee8c63dff	436199	live
fdd4767e-686c-49cb-a755-15b00bab97cf	unc.edu.ac567288-88cc-4a65-937e-086655c038df.1122690.rsem.genes.normalized_results	949325c420e53c131f1b5ab5a9508415	435024	live
fe32f66e-1264-4ee5-8149-d85965930676	unc.edu.a9f404db-e7fa-49bf-acca-fccd676f2e7c.2046199.rsem.genes.normalized_results	f55c7637d5bae5ca2c0fcb83fc42ff5e	434770	live
ff59c8ee-b725-4ea8-966e-a04ba37435c2	unc.edu.43a88718-f528-4d0b-88e6-f2ade6854c53.2173637.rsem.genes.normalized_results	fa9e2c7e50ff307c9342508bff56e786	433737	live
ff77caa6-56e3-4de2-9410-a95e39bb6457	unc.edu.941748e8-5690-4e98-a5f4-d79b0e033ba1.1349949.rsem.genes.normalized_results	ab16fa598b9dd6ac28775e7012d70534	435513	live
